# Supplementary material for: Excess weight gain during insulin pump therapy is associated with higher basal insulin doses
Source: J Diabetes Metab Disord. 2016 Oct 18;15:47. doi: 10.1186/s40200-016-0271-5 (PMC5069813; doi:10.1186/s40200-016-0271-5)
Supplement: Additional file 1: — Excel- insulin and weight gain. (XLSX 151 kb) [file 40200_2016_271_MOESM1_ESM.xlsx]

## Sheet: Sheet1
ID#	gender	DOB	Age of onset	Pre age	Duration of DM	Post Age	Pre BMI	Pre-BMI-Z	Post BMI	Post-BMI-Z	Pre-Post BMI	Pre-Post BMI-Z	Pre Tanner	Post Tanner	Pre-% Basal	Pre Ins/kg	pre-basal u/kg	pre-bolus u/kg	pre bolus: glargine	Post%Basal	Post Ins/Kg	Post basal u/kg	post bolus u/kg	Post bolus: basal	Pre-Post Ins/kg	Pre-Post Bolus: Basal	Pre FMBG	FMBG 12 mon	Pre Hypo/2wk	Pre Ucon Hypo	Post Hypo/2wk	Post Ucon Hypo	Pre DKA	Post DKA	ER Visits	Pre Activity level	Post Activity level	Pre HgbA1c	HgA1c 6 mo	HgbA1c 12 mo
AM740-094-8	F	84.13	14.73	16	39.5567	17.03	22.8	0.45	24.5	1.25	1.7	0.8	5	5	58.6	0.66	0.38676	0.27324	0.706485	47.1	0.69	0.32499	0.36501	1.12314	0.03	0.416658	184	141	2	1	1	0	0	0	1	1	3	9.2	7.9	8.8
VK678 800 4	F	87.78	8.95	12.97	4.02	13.88	19.5	0.35	20.2	0.25	0.7	-0.1	3	4	57.4	0.98	0.56252	0.41748	0.74216	45.3	0.69	0.31257	0.37743	1.20751	-0.29	0.465345	278	233	1	1	1	1	0	0	1	1	2	9.7	7.5	8.9
AD610-429-3	M	88.84	5.4	12.1	6.7	13.11	15.9	-0.9	16.3	1	0.4	1.9	2	2	64.5	0.93	0.59985	0.33015	0.550388	39.3	0.94	0.36942	0.57058	1.54453	0.01	0.994142	172	265	2	0	1	0	0	0	0	2	1	7.5	7.7	9
JE685-369-1	F	87.23	9.6	13.67	4.07	14.7	21.6	0.75	21.6	0.5	0	-0.25	4	4	52.5	1.23	0.64575	0.58425	0.904762	37.4	0.75	0.2805	0.4695	1.6738	-0.48	0.769035	178	191	1	0	1	0	0	0	0	1	3	9.2	6.6	8.5
HR753-254-2	F	89.16	10.25	12.09	1.84	13.46	21.1	1.25	22.97	1.05	1.87	-0.2	4	4	56.9	0.73	0.41537	0.31463	0.757469	34.4	1.11	0.38184	0.72816	1.90698	0.38	1.14951	240	196	1	0	1	0	1	0	0	1	2	9.6	8.4	8.9
IG543-238-0	F	89.89	1.5	11.11	9.61	12.13	27.2	2.8	28.6	2.6	1.4	-0.2	3	4	41.7	0.72	0.30024	0.41976	1.39808	45.2	0.87	0.39324	0.47676	1.21239	0.15	-0.185692	195	194	2	0	1	0	0	0	0	3	3	8	7.7	8.4
BH741-037-6	F	90.48	8.4	10.93	2.53	11.98	20	1.1	21	1.25	1	0.15	1	2	62.9	1.04	0.65416	0.38584	0.589825	64.1	0.91	0.58331	0.32669	0.560062	-0.13	-0.0297627	174	154	2	0	1	0	0	0	0	2	2	8.7	8.1	8
RC720-824-2	F	90.99	7.3	10.44	3.14	11.47	21.4	1.3	23.8	1.6	2.4	0.3	1	2	35.2	1	0.352	0.648	1.84091	47.3	0.82	0.38786	0.43214	1.11416	-0.18	-0.726744	268	173	2	1	1	0	0	0	0	2	2	8.9	7	7.8
AL748-070-0	F	90.35	8.8	11.12	2.32	12.15	23	1.9	23.5	1.95	0.5	0.05	2	3	40.8	0.91	0.37128	0.53872	1.45098	41.3	0.96	0.39648	0.56352	1.42131	0.05	-0.0296729	243	213	2	1	2	0	0	0	0	2	2	7.4	7.1	7.9
BB626-900-5	M	91.74	3.3	10.03	6.73	11.04	18.9	1.5	20.3	1.25	1.4	-0.25	1	1	63.9	0.89	0.56871	0.32129	0.564945	45.7	0.69	0.31533	0.37467	1.18818	-0.2	0.623239	180	137	1	1	0	0	0	0	0	1	2	8.3	7.3	7.7
TC667-492-3	M	83.47	12.82	16.41	3.59	17.4	21.82	0.5	25.7	1.4	3.88	0.9	4	5	58.2	0.87	0.50634	0.36366	0.718213	24.5	1.02	0.2499	0.7701	3.08163	0.15	2.36342	153	162	3	1	3	0	0	0	0	3	3	10.2	7.6	6.7
TH654-846-5	F	86.11	10.04	15.26	5.22	16.33	24.3	1.02	26	1.39	1.7	0.37	5	5	62.1	1.42	0.88182	0.53818	0.610306	56.8	0.9	0.5112	0.3888	0.760563	-0.52	0.150257	177	182	3	1	2	1	0	0	0	1	1	8.8	8.1	8.1
KA630-291-3	M	87.74	7.25	12.53	5.28	13.63	19.5	0.25	22.5	1.25	3	1	3	4	59.5	0.6	0.357	0.243	0.680672	36.8	1.15	0.4232	0.7268	1.71739	0.55	1.03672	194	144	4	2	0	2	0	0	0	3	3	7.8	7.9	7.9
CO504 821 0	F	86.16	4.1	13.7	9.6	15.1	19.3	-0.5	20.9	0.25	1.6	0.75	3	4	50	1.02	0.51	0.51	1	45.6	0.79	0.36024	0.42976	1.19298	-0.23	0.192982	171	185	4	1	2	0	0	0	0	3	3	8.3	8.4	8.4
CS668-583-8	F	85.49	11.25	14.77	3.52	15.82	20.7	0.05	20.8	-0.25	0.1	-0.3	4	5	53.2	1.22	0.64904	0.57096	0.879699	45.7	0.96	0.43872	0.52128	1.18818	-0.26	0.308485	229	118	2	0	1	0	0	0	0	3	3	7.6	7.2	7.2
KK714-206-0	F	88.39	9.6	11.76	2.16	12.79	20.6	1	23	1.25	2.4	0.25	3	3	46.9	1.05	0.49245	0.55755	1.1322	32.2	1.4	0.4508	0.9492	2.10559	0.35	0.973394	273	203	4	1	2	2	0	0	0	3	3	9	7.6	8.3
AK450-448-6	F	86.05	2.1	14.13	12.03	15.25	20.6	0.25	22	0.33	1.4	0.08	4	5	39.8	1.5	0.597	0.903	1.51256	40.6	0.97	0.39382	0.57618	1.46305	-0.53	-0.0495086	307	197	1	1	1	0	0	0	0	2	1	9.8	7.7	8.6
EL573-925-5	M	87.84	5	12.65	7.65	13.74	18.2	0.02	19.9	0.32	1.7	0.3	3	4	47.1	1.06	0.49926	0.56074	1.12314	29.4	1.04	0.30576	0.73424	2.40136	-0.02	1.27822	255	183	2	2	1	1	0	0	0	2	2	9.7	7.9	8.4
MP406-777-3	M	82.42	11.5	17.73	6.23	18.8	28.1	1.75	28.9	1.95	0.8	0.2	5	5	43.3	0.68	0.29444	0.38556	1.30947	52.2	1.25	0.6525	0.5975	0.915709	0.57	-0.39376	133	120	2	1	2	0.5	0	0	0	1	1	7.8	7.1	6.5
TM646-625-4	F	86.41	8.2	13.79	5.59	14.83	20	0.4	21.4	0.2	1.4	-0.2	3	3	63.3	1	0.633	0.367	0.579779	50	0.82	0.41	0.41	1	-0.18	0.420221	164	164	3	2	1	1	0	0	0	3	3	7.6	8	7.4
NS652-411-0	M	87.08	8.5	13.18	4.68	14.2	18.4	-0.25	22.5	1.2	4.1	1.45	3	4	65.7	1.3	0.8541	0.4459	0.52207	52.2	1.06	0.55332	0.50668	0.915709	-0.24	0.393639	205	155	2	2	2	1	0	0	0	3	3	9.4	8.4	7.7
SC641-632-5	F	82.59	12.75	17.82	5.07	18.8	23	0.48	23.4	0.6	0.4	0.12	5	5	42.7	1.25	0.53375	0.71625	1.34192	47.3	0.89	0.42097	0.46903	1.11416	-0.36	-0.227755	166	165	2	2	1	1	0	0	0	3	3	7.7	6.3	7.4
MH570-295-6	F	86.567	6.2	14.2	8	15.4	23.3	0.66	23.8	0.58	0.5	-0.08	4	5	47.3	1.01	0.47773	0.53227	1.11416	43.6	0.8	0.3488	0.4512	1.29358	-0.21	0.179413	176	161	2	1	1	0	0	1	0	3	2	7.5	7.2	8.6
MK657-790-2	F	84.36	11.6	16.44	4.84	17.41	24.3	0.95	25	0.83	0.7	-0.12	4	5	57.4	0.4	0.2296	0.1704	0.74216	53.9	0.4	0.2156	0.1844	0.855288	0	0.113127	180	130	2	0	1	0	0	0	0	3	3	7.6	7.2	7
SR591-253-0	F	88.12	5.4	12.78	7.38	13.73	23.8	1.49	25.45	1.66	1.65	0.17	3	5	42.9	1.02	0.43758	0.58242	1.331	56.1	0.71	0.39831	0.31169	0.782531	-0.31	-0.548471	189	191	2	1	2	0	1	1	1	2	2	10	6.8	7.4
CW489-281-6	F	89.2	7.7	12.2	4.5	13.24	22.34	1.25	24.3	1.63	1.96	0.38	4	4	44.5	1.3	0.5785	0.7215	1.24719	39.6	1.18	0.46728	0.71272	1.52525	-0.12	0.278062	227	164	1	0	1	0	0	0	0	1	2	8.8	9	8.1
795-056-1	F	89.13	11.4	12.1	0.7	13.1	17.4	-1.25	19.47	0.25	2.07	1.5	2	3	49.8	0.98	0.48804	0.49196	1.00803	45.4	1.27	0.57658	0.69342	1.20264	0.29	0.194611	256	137	3	1	2	1	0	0	0	2	3	8.9	7.4	7.2
JK468-041-2	M	84.56	5.2	16.67	11.47	17.77	30.96	2.25	31.3	2.2	0.34	-0.05	5	5	57.1	1.12	0.63952	0.48048	0.751313	45.6	0.89	0.40584	0.48416	1.19298	-0.23	0.441669	234	171	1	0	1	0	0	0	0	1	1	8.6	7.8	7.9
RP471-659-3	M	85.7	4.5	15.42	10.92	16.4	17.21	-1.2	18.75	-1	1.54	0.2	4	5	56.9	0.98	0.55762	0.42238	0.757469	42.9	0.91	0.39039	0.51961	1.331	-0.07	0.573533	204	178	2	0	2	0	0	0	0	3	3	7.4	7.7	7.2
JR459-453-5	M	87.21	11.86	13.87	2.01	14.87	19.5	0.15	22.4	0.9	2.9	0.75	3	4	53.2	0.66	0.35112	0.30888	0.879699	55.9	0.59	0.32981	0.26019	0.788909	-0.07	-0.0907905	206	131	1	0	2	0	0	0	1	3	3	7.6	7.7	6.2
JF470-043-1	F	88.3	4.7	13.11	8.41	14.28	24.36	1.38	25.2	1.4	0.84	0.02	4	4	61.1	0.92	0.56212	0.35788	0.636661	43.1	0.86	0.37066	0.48934	1.32019	-0.06	0.683524	198	145	2	1	0.5	0	0	0	0	2	2	8	7.6	7.6
EF515 459-6	F	89.33	1.2	11.9	10.7	12.91	21	0.9	21.6	1	0.6	0.1	2	3	50	1	0.5	0.5	1	50	1.06	0.53	0.53	1	0.06	0	206	229	2	0	0	0	0	0	0	2	3	7.9	7.3	8.5
EH450-793-5	M	87.4	9.8	14.2	4.4	15.2	19.8	0.1	20.9	0.4	1.1	0.3	4	4	45.4	1	0.454	0.546	1.20264	39.8	1.26	0.50148	0.75852	1.51256	0.26	0.30992	188	154	2	1	1	0	0	0	0	2	2	8.9	8.5	8
KK673-533-6	M	86.3	13.9	15.1	1.2	16.39	20	0.1	21.7	0.38	1.7	0.28	4	5	27.4	1.13	0.30962	0.82038	2.64964	57.4	0.77	0.44198	0.32802	0.74216	-0.36	-1.90747	201	164	3	0	1	0	0	0	0	3	3	8.7	6.4	8.1
KM678-300-5	F	84.93	11.8	16.63	4.83	17.61	25.4	1.15	27.8	1.55	2.4	0.4	4	5	63.7	1.25	0.79625	0.45375	0.569859	46.1	0.9	0.4149	0.4851	1.1692	-0.35	0.599339	177	132	3	0	2	0	0	0	0	3	3	8.6	7.5	6.6
SD686-580-2	F	86.26	10.8	15.39	4.59	16.3	26.5	1.55	25.9	1.27	-0.6	-0.28	4	5	62.2	0.86	0.53492	0.32508	0.607717	52.2	0.71	0.37062	0.33938	0.915709	-0.15	0.307992	166	126	3	0	1	0	0	0	0	2	2	7.1	6	6.2
BF500-807-3	M	88.66	7.91	12.94	5.03	14.02	19	0.22	21.5	0.45	2.5	0.23	2	3	54.9	1.03	0.56547	0.46453	0.821494	30.1	0.9	0.2709	0.6291	2.32226	-0.13	1.50077	1.89	152	2	0	1	0	0	0	0	2	2	9	6.8	8
KM728-305-4	F	86.82	13.3	14.76	1.46	15.8	25.9	1.5	25.1	1.11	-0.8	-0.39	5	5	38.7	0.44	0.17028	0.26972	1.58398	42.9	0.38	0.16302	0.21698	1.331	-0.06	-0.252977	145	123	1	0	2	0	0	0	0	3	3	5.7	6.8	6.4
MC726-421-1	F	89.77	10.13	11.91	1.78	13.11	17.9	-0.1	20.2	0.5	2.3	0.6	1	3	49.9	0.65	0.32435	0.32565	1.00401	36.8	0.84	0.30912	0.53088	1.71739	0.19	0.713383	190	182	1	0	1	0	0	0	0	2	2	7.9	8.6	8.2
MD789-694-7	F	89.39	10.96	12.39	1.43	13.42	18.3	0.2	19.8	0.15	1.5	-0.05	4	4	37.5	1.16	0.435	0.725	1.66667	30.8	1.2	0.3696	0.8304	2.24675	0.04	0.580087	173	122	2	0.5	1	0	0	0	0	3	3	6.3	7	7.4
AD845-874-7	F	99.84	2.06	3.68	1.62	4.72	18.58	0.5	17.9	0.25	-0.68	-0.25	1	1	29.4	0.41	0.12054	0.28946	2.40136	36.8	0.55	0.2024	0.3476	1.71739	0.14	-0.683969	257	223	3	0	1	0	0	0	0	2	2	7.4	7.4	8.3
MK847-297-9	F	99.04	2.68	4.47	1.79	5.47	15.26	0.05	14.7	-0.37	-0.56	-0.42	1	1	26.4	0.57	0.15048	0.41952	2.78788	30.7	0.63	0.19341	0.43659	2.25733	0.06	-0.53055	133	112	2	0	1	0	0	0	0	2	2	8.7	8	7.8
EM836-141-2	F	99.38	2.26	4.13	1.87	5.2	17.8	1.55	19.6	2.03	1.8	0.48	1	1	38.9	0.92	0.35788	0.56212	1.57069	39.5	0.6	0.237	0.363	1.53165	-0.32	-0.0390485	150	169	2	0	1	0	0	0	0	2	2	7.8	7.3	7.4
KT689-609-6	F	95.6	1.53	7.89	6.36	8.96	17.5	0.79	18	0.74	0.5	-0.05	1	1	35	0.66	0.231	0.429	1.85714	21.6	0.78	0.16848	0.61152	3.62963	0.12	1.77249	135	169	1	0	1	0	0	0	0	2	2	8.2	6.8	7.5
KB7683-212-2	F	90.71	9.03	11.58	2.55	12.7	16.3	-0.63	17.7	-0.2	1.4	0.43	3	3	51.8	1.42	0.73556	0.68444	0.930502	43.1	1.08	0.46548	0.61452	1.32019	-0.34	0.389684	115	165	1.5	0	0.5	0	0	0	0	2	3	7.9	7.5	7.2
MC727-421-5	F	89.77	10.2	12.15	1.95	13.2	18.67	0.18	20.1	0.45	1.43	0.27	3	4	38.9	1	0.389	0.611	1.57069	40.2	0.92	0.36984	0.55016	1.48756	-0.08	-0.0831319	155	125	1	0	0.5	0	0	0	0	2	2	8.8	7.9	7.4
EG774-453-5	F	91.31	8.61	12.14	3.53	13.3	21.8	1.03	23.7	1.13	1.9	0.1	3	4	49.4	1.07	0.52858	0.54142	1.02429	46.9	0.91	0.42679	0.48321	1.1322	-0.16	0.107905	162	167	1	0	0.5	0	0	0	0	1	1	8.5	8.4	8.6
AL714-206-0	F	88.39	10.36	11.81	1.45	12.9	20.56	0.81	22.22	0.96	1.66	0.15	2	3	46.2	1.05	0.4851	0.5649	1.1645	48.7	1.14	0.55518	0.58482	1.05339	0.09	-0.111114	273	166	2	0	1	0	0	0	0	2	2	9	7.6	7.5
RM770-674-0	F	90.87	8.32	11.36	3.04	12.5	19.9	0.73	22.52	1.08	2.62	0.35	3	3	45.9	0.85	0.39015	0.45985	1.17865	35.4	1.04	0.36816	0.67184	1.82486	0.19	0.64621	200	179	2	0	2	0	0	0	0	2	2	7.7	6.6	6.8
TR808-135-8	F	91.37	9.59	11.08	1.49	12.15	16.1	-0.63	17.2	-0.42	1.1	0.21	2	3	51.7	0.74	0.38258	0.35742	0.934236	55.9	0.9	0.5031	0.3969	0.788909	0.16	-0.145327	133	121	2	0	2.5	0	0	0	0	2	2	7.8	7.3	6.8
SS668-816-9	F	93.96	7.77	9.99	2.22	11.1	22.05	1.5	21.4	1.22	-0.65	-0.28	2	3	26.8	0.79	0.21172	0.57828	2.73134	37.8	0.75	0.2835	0.4665	1.6455	-0.04	-1.08584	159	146	1.5	0	1	0	0	0	0	3	3	6.9	7.3	7.9
ES846-739-1	F	92.34	9.59	11.45	1.86	12.6	23.2	1.28	23.8	1.29	0.6	0.01	3	4	42.8	0.89	0.38092	0.50908	1.33645	43.9	0.73	0.32047	0.40953	1.2779	-0.16	-0.0585443	128	140	3.5	1	3	0	0	0	0	3	3	7.1	7.5	7.3
KT791-636-4	F	92.66	7.75	10.54	2.79	11.7	21.22	1.16	22.7	1.32	1.48	0.16	2	3	32.4	0.71	0.23004	0.47996	2.08642	52.9	0.86	0.45494	0.40506	0.890359	0.15	-1.19606	169	135	1	0	2	0	0	0	0	2	3	8.7	7.3	6.9
MVP751-298-1	F	91.56	9.8	11.76	1.96	12.8	16.5	-0.26	17.8	0.02	1.3	0.28	2	3	48.2	0.74	0.35668	0.38332	1.07469	44.9	0.87	0.39063	0.47937	1.22717	0.13	0.152483	115	137	1	0	3	0	0	0	0	2	2	7.3	7.1	7
CH792-790-8	F	99.81	0.66	3.8	3.14	4.9	15.58	0.17	16.1	0.65	0.52	0.48	1	1	26.9	0.76	0.20444	0.55556	2.71747	29.6	0.78	0.23088	0.54912	2.37838	0.02	-0.339094	177	196	1	0	2	0	0	0	0	1	1	8.8	8.6	8.6
SS845-808-5	F	99.5	2.7	4.06	1.36	5.1	18.48	1.83	18.3	1.66	-0.18	-0.17	1	1	37.5	0.74	0.2775	0.4625	1.66667	28.8	0.64	0.18432	0.45568	2.47222	-0.1	0.805556	176	180	1.5	0	1	0	0	0	0	2	2	7.1	7.6	7.5
TW903-555-1	F	101.67	1.38	2.3	0.92	3.4	14.5	-0.9	17	1.02	2.5	1.92	1	1	23	0.45	0.1035	0.3465	3.34783	25.2	0.71	0.17892	0.53108	2.96825	0.26	-0.379572	199	179	1.5	0	1	0	0	0	0	2	2	8.4	8	7.6
CE761-653-5	F	92.17	7.36	9.95	2.59	11.1	16.6	-0.1	19.5	0.71	2.9	0.81	2	3	34.5	0.94	0.3243	0.6157	1.89855	43.5	1.18	0.5133	0.6667	1.29885	0.24	-0.5997	179	165	1.5	0	1	0	0	0	0	2	2	8	8.2	8.5
KB753-842-4	M	96.69	2.3	6.74	4.44	7.8	16.1	0.44	15.4	-0.12	-0.7	-0.56	1	1	18.98	0.71	0.134758	0.575242	4.2687	28.6	0.61	0.17446	0.43554	2.4965	-0.1	-1.7722	119	124	1	0	1.5	0	0	0	0	2	2	9.1	7.7	7.5
ZD805-447-0	M	99.63	1.18	3.88	2.7	4.9	17.4	1.32	17.1	1.22	-0.3	-0.1	1	1	37.5	0.63	0.23625	0.39375	1.66667	28.7	0.73	0.20951	0.52049	2.48432	0.1	0.817654	170	179	2	0	0	0	0	0	0	2	2	7.8	7.7	7.7
SA811-006-6	M	97.88	2.78	5.63	2.85	6.7	15.2	-0.16	16.5	0.57	1.3	0.73	1	1	41.2	0.83	0.34196	0.48804	1.42718	32.9	0.72	0.23688	0.48312	2.03951	-0.11	0.612329	200	192	2.5	0	3	0	0	0	0	2	2	8.3	7.8	7.5
RM736-326-0	M	97.42	1.29	6.08	4.79	7.1	15.9	0.4	15.25	-0.19	-0.65	-0.59	1	1	31.8	1	0.318	0.682	2.14465	37.8	0.9	0.3402	0.5598	1.6455	-0.1	-0.499151	216	197	1.5	0	1	0	0	0	0	2	2	7.6	7.5	7.2
DS784-176-0	M	97.13	2.5	5.66	3.16	6.7	18.3	1.68	16.96	0.91	-1.34	-0.77	1	1	55.5	0.83	0.46065	0.36935	0.801802	36.8	0.81	0.29808	0.51192	1.71739	-0.02	0.91559	140	140	0.5	0	0	0	0	0	0	2	2	8.2	8	8.4
BB629-900-5	M	91.74	3.3	10.18	6.88	11.22	19.22	0.9	19.7	0.8	0.48	-0.1	1	1	47.6	0.76	0.36176	0.39824	1.10084	37	0.86	0.3182	0.5418	1.7027	0.1	0.601862	160	173	1	0	1	0	0	0	0	2	2	8.1	7.1	7.4
AB874-357-9	M	92.21	10.4	12.6	2.2	13.65	22.7	1.4	24.7	1.55	2	0.15	3	3	35.1	0.53	0.18603	0.34397	1.849	50.6	0.49	0.24794	0.24206	0.976285	-0.04	-0.872718	120	180	2	0	1	0	0	0	0	1	1	8	7.2	7.5
DC662-624-1	M	89.82	13.17	14.13	0.96	15.2	26.3	1.67	25.5	1.4	-0.8	-0.27	3	4	61	0.46	0.2806	0.1794	0.639344	27.5	0.55	0.15125	0.39875	2.63636	0.09	1.99702	124	176	1	0	0.5	0	0	0	0	2	2	7	7.4	7.9
JD844-211-3	M	91.03	10.83	12.5	1.67	13.6	23.9	1.48	24.8	1.55	0.9	0.07	3	3	45.2	0.9	0.4068	0.4932	1.21239	40.6	1.02	0.41412	0.60588	1.46305	0.12	0.250665	148	132	1	0	2	0	0	0	0	2	2	7.4	8	7.2
JF800-022-6	M	89.29	12.37	13.98	1.61	15.05	21.15	0.63	23.02	0.95	1.87	0.32	3	3	38.6	0.78	0.30108	0.47892	1.59067	42.5	0.79	0.33575	0.45425	1.35294	0.01	-0.237732	172	112	1	0	1.5	0	0	0	0	1	1	8.6	7.6	7.6
EH687-892-0	M	91.2	5.84	12.42	6.58	13.45	19	0.26	20.42	0.57	1.42	0.31	1	2	38.98	0.7	0.27286	0.42714	1.56542	33.8	0.76	0.25688	0.50312	1.95858	0.06	0.393162	114	177	0.5	0	0.5	0	0	0	0	2	2	7.5	6.6	7.6
MM836-722-9	M	88.69	12.93	14.84	1.91	15.9	21.2	0.44	23.2	0.83	2	0.39	4	5	41.6	1.24	0.51584	0.72416	1.40385	46.4	1.16	0.53824	0.62176	1.15517	-0.08	-0.248674	208	134	0	0	0.5	0	0	0	0	1	1	9.6	8.1	8.6
AS637-633-9	M	93.12	8.19	10.67	2.48	11.8	21	1.2	20.5	1.05	-0.5	-0.15	1	2	61.4	0.76	0.46664	0.29336	0.628664	37.9	0.86	0.32594	0.53406	1.63852	0.1	1.00986	122	109	1	0	1.5	0	0	0	0	2	2	6.7	7.4	6.4
RB791-898-0	M	99.46	1.58	4.16	2.58	5.2	19.1	2.35	18	1.68	-1.1	-0.67	1	1	30	0.87	0.261	0.609	2.33333	30.6	0.79	0.24174	0.54826	2.26797	-0.08	-0.0653595	179	177	1	0	1	0	0	0	0	2	2	7.4	7	8.2
JK653-721-1	M	95.79	1.62	10	8.38	9.5	18.3	1.1	19.22	1.25	0.92	0.15	1	1	23.5	0.8	0.188	0.612	3.25532	37.2	0.86	0.31992	0.54008	1.68817	0.06	-1.56715	151	148	1.5	0	3	0	0	0	0	1	1	7.6	7.7	7.4
JC548-870-5	M	90.89	4.91	12.64	7.73	13.7	18.1	-0.06	21.7	0.94	3.6	1	1	2	39.3	0.66	0.25938	0.40062	1.54453	22.5	0.97	0.21825	0.75175	3.44444	0.31	1.89992	136	172	3.5	0	5	0	0	0	0	2	3	7.5	6.8	7
MD673-812-4	M	90.14	6.4	11.27	4.87	12.35	15.3	-1.25	16.3	-0.8	1	0.45	1	2	39.5	0.64	0.2528	0.3872	1.53165	45.8	0.61	0.27938	0.33062	1.18341	-0.03	-0.348239	180	81	2	0	0.5	0	0	0	0	2	2	7.2	7.5	8.1
VK678-004-3	F	88.81	9.97	12.67	2.7	13.7	20.55	0.4	22.3	0.68	1.75	0.28	3	3	40.1	1.12	0.44912	0.67088	1.49377	57.8	0.78	0.45084	0.32916	0.730104	-0.34	-0.763662	177	230	1	0	1	0	0	0	0	1	1	7.8	8.1	8.9
BS638-277-4	F	93.49	8.43	10.21	1.78	11.3	19.12	0.68	19.77	0.66	0.65	-0.02	2	3	38	1.1	0.418	0.682	1.63158	36.8	1.47	0.54096	0.92904	1.71739	0.37	0.0858124	158	201	0	0	1	0	0	0	0	3	2	7.3	8.6	9.1
BS638-277-4	F	93.49	8.43	10.21	1.78	11.3	19.12	0.68	19.77	0.66	0.65	-0.02	2	3	38	1.1	0.418	0.682	1.63158	36.8	1.47	0.54096	0.92904	1.71739	0.37	0.0858124	158	201	0	0	1	0	0	0	0	2	1	7.3	8.6	9.1
KF864-275-3	M	100.01	2.36	3.86	1.5	5	17.8	1.59	20.1	0.97	2.3	-0.62	1	1	38.5	0.85	0.32725	0.52275	1.5974	28.6	0.62	0.17732	0.44268	2.4965	-0.23	0.899101	149	161	2	0	1	2	0	0	0	3	2	6.7	7.5	7.7
TP816-811-4	M	99.58	1.83	4.3	2.47	5.4	16.7	0.92	16.8	1	0.1	0.08	1	1	29.1	0.51	0.14841	0.36159	2.43643	37.2	0.58	0.21576	0.36424	1.68817	0.07	-0.748254	194	127	2.5	0	2	2	0	0	0	2	2	8	7.8	7.6
HK785-635-4	F	100.03	3.26	4.6	1.34	5.6	16.1	0.66	15.2	0.03	-0.9	-0.63	1	1	36.1	1.09	0.39349	0.69651	1.77008	26.6	1.13	0.30058	0.82942	2.7594	0.04	0.989315	239	216	1	0	1	0	0	0	0	3	3	8	7.5	7.2
JB901-481-2	F	101.95	1.73	2.9	1.17	4.05	14.7	-0.97	15.3	-0.36	0.6	0.61	1	1	42.4	0.59	0.25016	0.33984	1.35849	26.9	0.85	0.22865	0.62135	2.71747	0.26	1.35898	197	163	2	0	2	0	0	0	0	2	2	8	7.4	7.5
HR825-214-0	F	100.36	1.05	4.5	3.45	4.5	15	-0.43	15.6	0.33	0.6	0.76	1	1	23.7	0.58	0.13746	0.44254	3.21941	26.2	0.61	0.15982	0.45018	2.81679	0.03	-0.402615	186	195	2	0	1	0	0	0	0	1	1	8.6	8	8.3
MH863-845-4	F	96.81	5.55	7.3	1.75	8.3	13.6	-1.5	15.1	-0.5	1.5	1	1	1	30	0.76	0.228	0.532	2.33333	40	0.79	0.316	0.474	1.5	0.03	-0.833333	225	123	2.5	0	1.5	0	0	0	0	1	2	9.2	8.9	7.9
AT830-813-2	F	93.29	8.2	10.15	1.95	11.3	15.5	-0.4	15.65	-0.9	0.15	-0.5	1	2	32.5	0.8	0.26	0.54	2.07692	29	0.95	0.2755	0.6745	2.44828	0.15	0.371353	182	165	3	0	1	0	0	0	0	3	3	6.9	7.3	7.1
JW694-503-4	M	97.24	1.73	6.3	4.57	7.3	16.2	0.6	17.5	1.1	1.3	0.5	1	1	34.6	0.63	0.21798	0.41202	1.89017	48.5	0.81	0.39285	0.41715	1.06186	0.18	-0.828318	246	171	2.5	0	1.5	0	0	0	0	1	2	8.8	7.3	7.6
EM741-096-2	F	96.4	2.5	7.63	5.13	8.7	16.3	0.4	15.2	-0.5	-1.1	-0.9	1	1	36.7	0.72	0.26424	0.45576	1.7248	46.2	0.45	0.2079	0.2421	1.1645	-0.27	-0.560293	183	147	1	0	1.5	0	0	0	0	3	3	9.1	7.7	7.3
MB906-808-1	M	97.43	1.65	7.4	5.75	8.6	17.9	1.2	17.5	0.7	-0.4	-0.5	1	1	35.7	0.73	0.26061	0.46939	1.80112	34.8	0.59	0.20532	0.38468	1.87356	-0.14	0.0724428	214	180	1	0	1.5	0	0	0	0	3	2	8.3	6.9	7.3
AO880-348-8	M	93.86	9.72	10.67	0.95	11.82	22	1.6	23.95	2.1	1.95	0.5	1	2	30.5	0.64	0.1952	0.4448	2.27869	49.4	0.7	0.3458	0.3542	1.02429	0.06	-1.2544	181	160	2	0	1	0	0	0	0	2	2	7.1	7.6	7.3
CD618-296-8	M	93.5	7	10.89	3.89	11.94	17.47	-0.2	18.2	0.25	0.73	0.45	1	1	42.8	0.76	0.32528	0.43472	1.33645	43.1	0.79	0.34049	0.44951	1.32019	0.03	-0.016263	186	156	2	0	2	0	0	0	0	2	3	8.9	7.9	7.7
MP728-699-0	M	97.28	1.62	5.85	4.23	6.9	16.02	0.45	15.5	0.1	-0.52	-0.35	1	1	30.8	0.77	0.23716	0.53284	2.24675	37.6	0.97	0.36472	0.60528	1.65957	0.2	-0.587179	179	123	1	1	2	1	0	0	0	2	3	8.8	6.9	7.2
			6.90077	10.8479	4.36788	11.8893	19.7334	0.607802	20.79	0.78978	1.05659	0.181978	2.37363	2.86813	43.9347	0.873956	0.392432	0.481524	1.4567	40.667	0.861868	0.349537	0.512331	1.59897	-0.0120879	0.142261	182.252	163.33	1.77473	0.313187	1.32967	0.181319	0.021978	0.021978	0.043956	2.06593	2.17582	8.14505	7.56374	7.71099
N=91			3.93829	3.87244		3.89773	3.39664	0.860103	3.61651	0.721856	1.17015	0.528886	1.33873	1.49227	11.5805	0.240873	0.168819	0.140056	0.733937	9.192	0.22284	0.115727	0.158028	0.650862	0.221297	0.790283	45.2753	32.4315	0.870069	0.57081	0.796589	0.486007	0.147424	0.147424	0.206133	0.696056	0.676484	0.873341	0.581858	0.67601
																																								p<0.001
AO880-348-8	M	93.86	9.72	10.67	0.95	11.82	22	1.6	23.95	2.1	1.95	0.5	1	2	30.5	0.64	0.1952	0.4448	2.27869	49.4	0.7	0.3458	0.3542	1.02429	0.06	-1.2544	181	160	2	0	1	0	0	0	0	2	2	7.1	7.6	7.3
JW694-503-4	M	97.24	1.73	6.3	4.57	7.3	16.2	0.6	17.5	1.1	1.3	0.5	1	1	34.6	0.63	0.21798	0.41202	1.89017	48.5	0.81	0.39285	0.41715	1.06186	0.18	-0.828318	246	171	2.5	0	1.5	0	0	0	0	1	2	8.8	7.3	7.6
MH863-845-4	F	96.81	5.55	7.3	1.75	8.3	13.6	-1.5	15.1	-0.5	1.5	1	1	1	30	0.76	0.228	0.532	2.33333	40	0.79	0.316	0.474	1.5	0.03	-0.833333	225	123	2.5	0	1.5	0	0	0	0	1	2	9.2	8.9	7.9
AM740-094-8	F	84.13	14.73	16	1.27	17.03	22.8	0.45	24.5	1.25	1.7	0.8	5	5	58.6	0.66	0.38676	0.27324	0.706485	47.1	0.69	0.32499	0.36501	1.12314	0.03	0.416658	184	141	2	1	1	0	0	0	1	1	3	9.2	7.9	8.8
AD610-429-3	M	88.84	5.4	12.1	6.7	13.11	15.9	-0.9	16.3	1	0.4	1.9	2	2	64.5	0.93	0.59985	0.33015	0.550388	39.3	0.94	0.36942	0.57058	1.54453	0.01	0.994142	172	265	2	0	1	0	0	0	0	2	1	7.5	7.7	9
BH741-037-6	F	90.48	8.4	10.93	2.53	11.98	20	1.1	21	1.25	1	0.15	1	2	62.9	1.04	0.65416	0.38584	0.589825	64.1	0.91	0.58331	0.32669	0.560062	-0.13	-0.0297627	174	154	2	0	1	0	0	0	0	2	2	8.7	8.1	8
RC720-824-2	F	90.99	7.3	10.44	3.14	11.47	21.4	1.3	23.8	1.6	2.4	0.3	1	2	35.2	1	0.352	0.648	1.84091	47.3	0.82	0.38786	0.43214	1.11416	-0.18	-0.726744	268	173	2	1	1	0	0	0	0	2	2	8.9	7	7.8
AL748-070-0	F	90.35	8.8	11.12	2.32	12.15	23	1.9	23.5	1.95	0.5	0.05	2	3	40.8	0.91	0.37128	0.53872	1.45098	41.3	0.96	0.39648	0.56352	1.42131	0.05	-0.0296729	243	213	2	1	2	0	0	0	0	2	2	7.4	7.1	7.9
TC667-492-3	M	83.47	12.82	16.41	3.59	17.4	21.82	0.5	25.7	1.4	3.88	0.9	4	5	58.2	0.87	0.50634	0.36366	0.718213	24.5	1.02	0.2499	0.7701	3.08163	0.15	2.36342	153	162	3	1	3	0	0	0	0	3	3	10.2	7.6	6.7
TH654-846-5	F	86.11	10.04	15.26	5.22	16.33	24.3	1.02	26	1.39	1.7	0.37	5	5	62.1	1.42	0.88182	0.53818	0.610306	56.8	0.9	0.5112	0.3888	0.760563	-0.52	0.150257	177	182	3	1	2	1	0	0	0	1	1	8.8	8.1	8.1
KS630-291-3	M	87.74	7.25	12.53	5.28	13.63	19.5	0.25	22.5	1.25	3	1	3	4	59.5	0.6	0.357	0.243	0.680672	36.8	1.15	0.4232	0.7268	1.71739	0.55	1.03672	194	144	4	2	0	2	0	0	0	3	3	7.8	7.9	7.9
CO504 821 0	F	86.16	4.1	13.7	9.6	15.1	19.3	-0.5	20.9	0.25	1.6	0.75	3	4	50	1.02	0.51	0.51	1	45.6	0.79	0.36024	0.42976	1.19298	-0.23	0.192982	171	185	4	1	2	0	0	0	0	3	3	8.3	8.4	8.4
KK714-206-0	F	88.39	9.6	11.76	2.16	12.79	20.6	1	23	1.25	2.4	0.25	3	3	46.9	1.05	0.49245	0.55755	1.1322	32.2	1.4	0.4508	0.9492	2.10559	0.35	0.973394	273	203	4	1	2	2	0	0	0	3	3	9	7.6	8.3
AK450-448-6	F	86.05	2.1	14.13	12.03	15.25	20.6	0.25	22	0.33	1.4	0.08	4	5	39.8	1.5	0.597	0.903	1.51256	40.6	0.97	0.39382	0.57618	1.46305	-0.53	-0.0495086	307	197	1	1	1	0	0	0	0	2	1	9.8	7.7	8.6
EL573-925-5	M	87.84	5	12.65	7.65	13.74	18.2	0.02	19.9	0.32	1.7	0.3	3	4	47.1	1.06	0.49926	0.56074	1.12314	29.4	1.04	0.30576	0.73424	2.40136	-0.02	1.27822	255	183	2	2	1	1	0	0	0	2	2	9.7	7.9	8.4
MP406-777-3	M	82.42	11.5	17.73	6.23	18.8	28.1	1.75	28.9	1.95	0.8	0.2	5	5	43.3	0.68	0.29444	0.38556	1.30947	52.2	1.25	0.6525	0.5975	0.915709	0.57	-0.39376	133	120	2	1	2	0.5	0	0	0	1	1	7.8	7.1	6.5
NS652-411-0	M	87.08	8.5	13.18	4.68	14.2	18.4	-0.25	22.5	1.2	4.1	1.45	3	4	65.7	1.3	0.8541	0.4459	0.52207	52.2	1.06	0.55332	0.50668	0.915709	-0.24	0.393639	205	155	2	2	2	1	0	0	0	3	3	9.4	8.4	7.7
SC641-632-5	F	82.59	12.75	17.82	5.07	18.8	23	0.48	23.4	0.6	0.4	0.12	5	5	42.7	1.25	0.53375	0.71625	1.34192	47.3	0.89	0.42097	0.46903	1.11416	-0.36	-0.227755	166	165	2	2	1	1	0	0	0	3	3	7.7	6.3	7.4
SR591-253-0	F	88.12	5.4	12.78	7.38	13.73	23.8	1.49	25.45	1.66	1.65	0.17	3	5	42.9	1.02	0.43758	0.58242	1.331	56.1	0.71	0.39831	0.31169	0.782531	-0.31	-0.548471	189	191	2	1	2	0	1	1	1	2	2	10	6.8	7.4
CW489-281-6	F	89.2	7.7	12.2	4.5	13.24	22.34	1.25	24.3	1.63	1.96	0.38	4	4	44.5	1.3	0.5785	0.7215	1.24719	39.6	1.18	0.46728	0.71272	1.52525	-0.12	0.278062	227	164	1	0	1	0	0	0	0	1	2	8.8	9	8.1
MH795-056-1	F	89.13	11.4	12.1	0.7	13.1	17.4	-1.25	19.47	0.25	2.07	1.5	2	3	49.8	0.98	0.48804	0.49196	1.00803	45.4	1.27	0.57658	0.69342	1.20264	0.29	0.194611	256	137	3	1	2	1	0	0	0	2	3	8.9	7.4	7.2
RP471-659-3	M	85.7	4.5	15.42	10.92	16.4	17.21	-1.2	18.75	-1	1.54	0.2	4	5	56.9	0.98	0.55762	0.42238	0.757469	42.9	0.91	0.39039	0.51961	1.331	-0.07	0.573533	204	178	2	0	2	0	0	0	0	3	3	7.4	7.7	7.2
JR459-453-5	M	87.21	11.86	13.87	2.01	14.87	19.5	0.15	22.4	0.9	2.9	0.75	3	4	53.2	0.66	0.35112	0.30888	0.879699	55.9	0.59	0.32981	0.26019	0.788909	-0.07	-0.0907905	206	131	1	0	2	0	0	0	1	3	3	7.6	7.7	6.2
JF470-043-1	F	88.3	4.7	13.11	8.41	14.28	24.36	1.38	25.2	1.4	0.84	0.02	4	4	61.1	0.92	0.56212	0.35788	0.636661	43.1	0.86	0.37066	0.48934	1.32019	-0.06	0.683524	198	145	2	1	0.5	0	0	0	0	2	2	8	7.6	7.6
EF515 459-6	F	89.33	1.2	11.9	10.7	12.91	21	0.9	21.6	1	0.6	0.1	2	3	50	1	0.5	0.5	1	50	1.06	0.53	0.53	1	0.06	0	206	229	2	0	0	0	0	0	0	2	3	7.9	7.3	8.5
EH450-793-5	M	87.4	9.8	14.2	4.4	15.2	19.8	0.1	20.9	0.4	1.1	0.3	4	4	45.4	1	0.454	0.546	1.20264	39.8	1.26	0.50148	0.75852	1.51256	0.26	0.30992	188	154	2	1	1	0	0	0	0	2	2	8.9	8.5	8
KK673-533-6	M	86.3	13.9	15.1	1.2	16.39	20	0.1	21.7	0.38	1.7	0.28	4	5	27.4	1.13	0.30962	0.82038	2.64964	57.4	0.77	0.44198	0.32802	0.74216	-0.36	-1.90747	201	164	3	0	1	0	0	0	0	3	3	8.7	6.4	8.1
KM678-300-5	F	84.93	11.8	16.63	4.83	17.61	25.4	1.15	27.8	1.55	2.4	0.4	4	5	63.7	1.25	0.79625	0.45375	0.569859	46.1	0.9	0.4149	0.4851	1.1692	-0.35	0.599339	177	132	3	0	2	0	0	0	0	3	3	8.6	7.5	6.6
BF500-807-3	M	88.66	7.91	12.94	5.03	14.02	19	0.22	21.5	0.45	2.5	0.23	2	3	54.9	1.03	0.56547	0.46453	0.821494	30.1	0.9	0.2709	0.6291	2.32226	-0.13	1.50077	1.89	152	2	0	1	0	0	0	0	2	2	9	6.8	8
MC726-421-1	F	89.77	10.13	11.91	1.78	13.11	17.9	-0.1	20.2	0.5	2.3	0.6	1	3	49.9	0.65	0.32435	0.32565	1.00401	36.8	0.84	0.30912	0.53088	1.71739	0.19	0.713383	190	182	1	0	1	0	0	0	0	2	2	7.9	8.6	8.2
EM836-141-2	F	99.38	2.26	4.13	1.87	5.2	17.8	1.55	19.6	2.03	1.8	0.48	1	1	38.9	0.92	0.35788	0.56212	1.57069	39.5	0.6	0.237	0.363	1.53165	-0.32	-0.0390485	150	169	2	0	1	0	0	0	0	2	2	7.8	7.3	7.4
KB768-321-2	F	90.71	9.03	11.58	2.55	12.7	16.3	-0.63	17.7	-0.2	1.4	0.43	3	3	51.8	1.42	0.73556	0.68444	0.930502	43.1	1.08	0.46548	0.61452	1.32019	-0.34	0.389684	115	165	1.5	0	0.5	0	0	0	0	2	3	7.9	7.5	7.2
MC727-421-5	F	89.77	10.2	12.15	1.95	13.2	18.67	0.18	20.1	0.45	1.43	0.27	3	4	38.9	1	0.389	0.611	1.57069	40.2	0.92	0.36984	0.55016	1.48756	-0.08	-0.0831319	155	125	1	0	0.5	0	0	0	0	2	2	8.8	7.9	7.4
EG774-453-5	F	91.31	8.61	12.14	3.53	13.3	21.8	1.03	23.7	1.13	1.9	0.1	3	4	49.4	1.07	0.52858	0.54142	1.02429	46.9	0.91	0.42679	0.48321	1.1322	-0.16	0.107905	162	167	1	0	0.5	0	0	0	0	1	1	8.5	8.4	8.6
AL714-206-0	F	88.39	10.36	11.81	1.45	12.9	20.56	0.81	22.22	0.96	1.66	0.15	2	3	46.2	1.05	0.4851	0.5649	1.1645	48.7	1.14	0.55518	0.58482	1.05339	0.09	-0.111114	273	166	2	0	1	0	0	0	0	2	2	9	7.6	7.5
RM770-674-0	F	90.87	8.32	11.36	3.04	12.5	19.9	0.73	22.52	1.08	2.62	0.35	3	3	45.9	0.85	0.39015	0.45985	1.17865	35.4	1.04	0.36816	0.67184	1.82486	0.19	0.64621	200	179	2	0	2	0	0	0	0	2	2	7.7	6.6	6.8
TR808-135-8	F	91.37	9.59	11.08	1.49	12.15	16.1	-0.63	17.2	-0.42	1.1	0.21	2	3	51.7	0.74	0.38258	0.35742	0.934236	55.9	0.9	0.5031	0.3969	0.788909	0.16	-0.145327	133	121	2	0	2.5	0	0	0	0	2	2	7.8	7.3	6.8
ES846-739-1	F	92.34	9.59	11.45	1.86	12.6	23.2	1.28	23.8	1.29	0.6	0.01	3	4	42.8	0.89	0.38092	0.50908	1.33645	43.9	0.73	0.32047	0.40953	1.2779	-0.16	-0.0585443	128	140	3.5	1	3	0	0	0	0	3	3	7.1	7.5	7.3
KT791-636-4	F	92.66	7.75	10.54	2.79	11.7	21.22	1.16	22.7	1.32	1.48	0.16	2	3	32.4	0.71	0.23004	0.47996	2.08642	52.9	0.86	0.45494	0.40506	0.890359	0.15	-1.19606	169	135	1	0	3	0	0	0	0	2	3	8.7	7.3	6.9
MVP751-298-1	F	91.56	9.8	11.76	1.96	12.8	16.5	-0.26	17.8	0.02	1.3	0.28	2	3	48.2	0.74	0.35668	0.38332	1.07469	44.9	0.87	0.39063	0.47937	1.22717	0.13	0.152483	115	137	1	0	2	0	0	0	0	2	2	7.3	7.1	7
CH792-790-8	F	99.81	0.66	3.8	3.14	4.9	15.58	0.17	16.1	0.65	0.52	0.48	1	1	26.9	0.76	0.20444	0.55556	2.71747	29.6	0.78	0.23088	0.54912	2.37838	0.02	-0.339094	177	196	1	0	1	0	0	1	0	1	1	8.8	8.6	8.6
TW903-555-1	F	101.67	1.38	2.3	0.92	3.4	14.5	-0.9	17	1.02	2.5	1.92	1	1	23	0.45	0.1035	0.3465	3.34783	25.2	0.71	0.17892	0.53108	2.96825	0.26	-0.379572	199	179	1.5	0	1	0	0	0	0	2	2	8.4	8	7.6
CE761-653-5	F	92.17	7.36	9.95	2.59	11.1	16.6	-0.1	19.5	0.71	2.9	0.81	2	3	34.5	0.94	0.3243	0.6157	1.89855	43.5	1.18	0.5133	0.6667	1.29885	0.24	-0.5997	179	165	1.5	0	1	0	0	0	0	2	2	8	8.2	8.5
SA811-006-6	M	97.88	2.78	5.63	2.85	6.7	15.2	-0.16	16.5	0.57	1.3	0.73	1	1	41.2	0.83	0.34196	0.48804	1.42718	32.9	0.72	0.23688	0.48312	2.03951	-0.11	0.612329	200	192	2.5	0	3	0	0	0	0	2	2	8.3	7.8	7.5
AB874-357-9	M	92.21	10.4	12.6	2.2	13.65	22.7	1.4	24.7	1.55	2	0.15	3	3	35.1	0.53	0.18603	0.34397	1.849	50.6	0.49	0.24794	0.24206	0.976285	-0.04	-0.872718	120	180	2	0	1	0	0	0	0	1	1	8	7.2	7.5
JD844-211-3	M	91.03	10.83	12.5	1.67	13.6	23.9	1.48	24.8	1.55	0.9	0.07	3	3	45.2	0.9	0.4068	0.4932	1.21239	40.6	1.02	0.41412	0.60588	1.46305	0.12	0.250665	148	132	1	0	2	0	0	0	0	2	2	7.4	8	7.2
JF800-022-6	M	89.29	12.37	13.98	1.61	15.05	21.15	0.63	23.02	0.95	1.87	0.32	3	3	38.6	0.78	0.30108	0.47892	1.59067	42.5	0.79	0.33575	0.45425	1.35294	0.01	-0.237732	172	112	1	0	1.5	0	0	0	0	1	1	8.6	7.6	7.6
EH687-892-0	M	91.2	5.84	12.42	6.58	13.45	19	0.26	20.42	0.57	1.42	0.31	1	2	38.98	0.7	0.27286	0.42714	1.56542	33.8	0.76	0.25688	0.50312	1.95858	0.06	0.393162	114	177	0.5	0	0.5	0	0	0	0	2	2	7.5	6.6	7.6
MM836-722-9	M	88.69	12.93	14.84	1.91	15.9	21.2	0.44	23.2	0.83	2	0.39	4	5	41.6	1.24	0.51584	0.72416	1.40385	46.4	1.16	0.53824	0.62176	1.15517	-0.08	-0.248674	208	134	0	0	0.5	0	0	1	0	1	1	9.6	8.1	8.6
JK653-721-1	M	95.79	1.62	10	8.38	9.5	18.3	1.1	19.22	1.25	0.92	0.15	1	1	23.5	0.8	0.188	0.612	3.25532	37.2	0.86	0.31992	0.54008	1.68817	0.06	-1.56715	151	148	1.5	0	3	0	0	0	0	1	1	7.6	7.7	7.4
JC548-870-5	M	90.89	4.91	12.64	7.73	13.7	18.1	-0.06	21.7	0.94	3.6	1	1	2	39.3	0.66	0.25938	0.40062	1.54453	22.5	0.97	0.21825	0.75175	3.44444	0.31	1.89992	136	172	3.5	0	5	0	0	0	0	2	3	7.5	6.8	7
MD673-812-4	M	90.14	6.4	11.27	4.87	12.35	15.3	-1.25	16.3	-0.8	1	0.45	1	2	39.5	0.64	0.2528	0.3872	1.53165	45.8	0.61	0.27938	0.33062	1.18341	-0.03	-0.348239	180	81	2	0	0.5	0	0	0	0	2	2	7.2	7.5	8.1
VK678-004-3	F	88.81	9.97	12.67	2.7	13.7	20.55	0.4	22.3	0.68	1.75	0.28	3	3	40.1	1.12	0.44912	0.67088	1.49377	57.8	0.78	0.45084	0.32916	0.730104	-0.34	-0.763662	177	230	1	0	1	0	0	0	0	1	1	7.8	8.1	8.9
RS544-154-8	F	91.41	6.05	10.88	4.83	11.95	20.4	0.96	21.4	0.98	1	0.02	2	3	45.5	0.69	0.31395	0.37605	1.1978	49.8	0.81	0.40338	0.40662	1.00803	0.12	-0.18977	129	180	3	1	3	0	0	0	0	3	3	7.1	7.3	7.2
TP816-811-4	M	99.58	1.83	4.3	2.47	5.4	16.7	0.92	16.8	1	0.1	0.08	1	1	29.1	0.51	0.14841	0.36159	2.43643	37.2	0.58	0.21576	0.36424	1.68817	0.07	-0.748254	194	127	2.5	0	2	2	0	0	0	2	2	8	7.8	7.6
JB901-481-2	F	101.95	1.73	2.9	1.17	4.05	14.7	-0.97	15.3	-0.36	0.6	0.61	1	1	42.4	0.59	0.25016	0.33984	1.35849	26.9	0.85	0.22865	0.62135	2.71747	0.26	1.35898	197	163	2	0	2	0	0	0	0	2	2	8	7.4	7.5
HR825-214-0	F	100.36	1.05	4.5	3.45	4.5	15	-0.43	15.6	0.33	0.6	0.76	1	1	23.7	0.58	0.13746	0.44254	3.21941	26.2	0.61	0.15982	0.45018	2.81679	0.03	-0.402615	186	195	2	0	1	0	0	0	0	1	1	8.6	8	8.3
CD618-296-8	M	93.5	7	10.89	3.89	11.94	17.47	-0.2	18.2	0.25	0.73	0.45	1	1	42.8	0.76	0.32528	0.43472	1.33645	43.1	0.79	0.34049	0.44951	1.32019	0.03	-0.016263	186	156	2	0	2	0	0	0	0	2	3	8.9	7.9	7.7
			7.52086	11.5217	4.00086	12.5509	19.566	0.382241	21.1917	0.847241	1.62569	0.465	2.48276	3.06897	44.2979	0.898448	0.408171	0.490277	1.41304	42.7724	0.894138	0.381049	0.513089	1.46817	-0.00431034	0.0551249	183.171	163.414	1.99138	0.396552	1.52586	0.198276	0.0172414	0.0517241	0.0517241	1.96552	2.12069	8.32586	7.63793	7.70172
N=58	F34/M24		3.74693	3.54106	2.75248	3.59041	3.10693	0.850649	3.26736	0.69024	0.871957	0.432541	1.27378	1.36191	10.8754	0.245606	0.173253	0.135301	0.679917	9.30843	0.193736	0.111149	0.144017	0.634769	0.232855	0.792038	48.7846	31.6782	0.865982	0.619554	0.914898	0.512473	0.131306	0.223404	0.223404	0.674485	0.72735	0.782609	0.587838	0.638389
	(F=58.6%)
										p=0.001														P=0.62					0.892687	0.177765	0.684007	0.0888823
																													0.388199	0.277731	0.410127	0.229729
																													115.5	23	88.5	11.5
																													1386	276	1062	138
																													23.8966	4.75862	18.3103	2.37931
																													41.201	8.20452	31.5696	4.10226
VK678 800 4	F	87.78	8.95	12.97	4.02	13.88	19.5	0.35	20.2	0.25	0.7	-0.1	3	4	57.4	0.98	0.56252	0.41748	0.74216	45.3	0.69	0.31257	0.37743	1.20751	-0.29	0.465345	278	233	1	1	1	1	0	0	1	1	2	9.7	7.5	8.9
JE685-369-1	F	87.23	9.6	13.67	4.07	14.7	21.6	0.75	21.6	0.5	0	-0.25	4	4	52.5	1.23	0.64575	0.58425	0.904762	37.4	0.75	0.2805	0.4695	1.6738	-0.48	0.769035	178	191	1	0	1	0	0	0	0	1	3	9.2	6.6	8.5
HR753-254-2	F	89.16	10.25	12.09	1.84	13.46	21.1	1.25	22.97	1.05	1.87	-0.2	4	4	56.9	0.73	0.41537	0.31463	0.757469	34.4	1.11	0.38184	0.72816	1.90698	0.38	1.14951	240	196	1	0	1	0	1	0	0	1	2	9.6	8.4	8.9
IG543-238-0	F	89.89	1.5	11.11	9.61	12.13	27.2	2.8	28.6	2.6	1.4	-0.2	3	4	41.7	0.72	0.30024	0.41976	1.39808	45.2	0.87	0.39324	0.47676	1.21239	0.15	-0.185692	195	194	2	0	1	0	0	0	0	3	3	8	7.7	8.4
BB626-900-5	M	91.74	3.3	10.03	6.73	11.04	18.9	1.5	20.3	1.25	1.4	-0.25	1	1	63.9	0.89	0.56871	0.32129	0.564945	45.7	0.69	0.31533	0.37467	1.18818	-0.2	0.623239	180	137	1	1	0	0	0	0	0	1	2	8.3	7.3	7.7
CS668-583-8	F	85.49	11.25	14.77	3.52	15.82	20.7	0.05	20.8	-0.25	0.1	-0.3	4	5	53.2	1.22	0.64904	0.57096	0.879699	45.7	0.96	0.43872	0.52128	1.18818	-0.26	0.308485	229	118	2	0	1	0	0	0	0	3	3	7.6	7.2	7.2
TM646-625-4	F	86.41	8.2	13.79	5.59	14.83	20	0.4	21.4	0.2	1.4	-0.2	3	3	63.3	1	0.633	0.367	0.579779	50	0.82	0.41	0.41	1	-0.18	0.420221	164	164	3	2	1	1	0	0	0	3	3	7.6	8	7.4
MH570-295-6	F	86.567	6.2	14.2	8	15.4	23.3	0.66	23.8	0.58	0.5	-0.08	4	5	47.3	1.01	0.47773	0.53227	1.11416	43.6	0.8	0.3488	0.4512	1.29358	-0.21	0.179413	176	161	2	1	1	0	0	1	0	3	2	7.5	7.2	8.6
MK657-790-2	F	84.36	11.6	16.44	4.84	17.41	24.3	0.95	25	0.83	0.7	-0.12	4	5	57.4	0.4	0.2296	0.1704	0.74216	41.9	0.4	0.1676	0.2324	1.38663	0	0.644475	180	130	2	0	1	0	0	0	0	3	3	7.6	7.2	7
JK468-041-2	M	84.56	5.2	16.67	11.47	17.77	30.96	2.25	31.3	2.2	0.34	-0.05	5	5	57.1	1.12	0.63952	0.48048	0.751313	45.6	0.89	0.40584	0.48416	1.19298	-0.23	0.441669	234	171	1	0	1	0	0	0	0	1	1	8.6	7.8	7.9
SD686-580-2	F	86.26	10.8	15.39	4.59	16.3	26.5	1.55	25.9	1.27	-0.6	-0.28	4	5	62.2	0.86	0.53492	0.32508	0.607717	52.2	0.71	0.37062	0.33938	0.915709	-0.15	0.307992	166	126	3	0	1	0	0	0	0	2	2	7.1	6	6.2
KM728-305-4	F	86.82	13.3	14.76	1.46	15.8	25.9	1.5	25.1	1.11	-0.8	-0.39	5	5	38.7	0.44	0.17028	0.26972	1.58398	42.9	0.38	0.16302	0.21698	1.331	-0.06	-0.252977	145	123	1	0	2	0	0	0	0	3	3	5.7	6.8	6.4
MD789-694-7	F	89.39	10.96	12.39	1.43	13.42	18.3	0.2	19.8	0.15	1.5	-0.05	4	4	37.5	1.16	0.435	0.725	1.66667	30.8	1.2	0.3696	0.8304	2.24675	0.04	0.580087	173	122	2	0.5	1	0	0	0	0	3	3	6.3	7	7.4
AD845-874-7	F	99.84	2.06	3.68	1.62	4.72	18.58	0.5	17.9	0.25	-0.68	-0.25	1	1	29.4	0.41	0.12054	0.28946	2.40136	36.8	0.55	0.2024	0.3476	1.71739	0.14	-0.683969	257	223	3	0	1	0	0	0	0	2	2	7.4	7.4	8.3
MK847-297-9	F	99.04	2.68	4.47	1.79	5.47	15.26	0.05	14.7	-0.37	-0.56	-0.42	1	1	26.4	0.57	0.15048	0.41952	2.78788	30.7	0.63	0.19341	0.43659	2.25733	0.06	-0.53055	133	112	2	0	1	0	0	0	0	2	2	8.7	8	7.8
KT689-609-6	F	95.6	1.53	7.89	6.36	8.96	17.5	0.79	18	0.74	0.5	-0.05	1	1	35	0.66	0.231	0.429	1.85714	21.6	0.78	0.16848	0.61152	3.62963	0.12	1.77249	135	169	1	0	1	0	0	0	0	2	2	8.2	6.8	7.5
SS668-816-9	F	93.96	7.77	9.99	2.22	11.1	22.05	1.5	21.4	1.22	-0.65	-0.28	2	3	26.8	0.79	0.21172	0.57828	2.73134	37.8	0.75	0.2835	0.4665	1.6455	-0.04	-1.08584	159	146	1.5	0	1	0	0	0	0	3	3	6.9	7.3	7.9
SS845-808-5	F	99.5	2.7	4.06	1.36	5.1	18.48	1.83	18.3	1.66	-0.18	-0.17	1	1	37.5	0.74	0.2775	0.4625	1.66667	28.8	0.64	0.18432	0.45568	2.47222	-0.1	0.805556	176	180	1.5	0	1	0	0	0	0	2	2	7.1	7.6	7.5
KB753-842-4	M	96.69	2.3	6.74	4.44	7.8	16.1	0.44	15.4	-0.12	-0.7	-0.56	1	1	18.98	0.71	0.134758	0.575242	4.2687	28.6	0.61	0.17446	0.43554	2.4965	-0.1	-1.7722	119	124	1	0	1.5	1	0	0	0	2	2	9.1	7.7	7.5
ZD805-447-0	M	99.63	1.18	3.88	2.7	4.9	17.4	1.32	17.1	1.22	-0.3	-0.1	1	1	37.5	0.63	0.23625	0.39375	1.66667	28.7	0.73	0.20951	0.52049	2.48432	0.1	0.817654	170	179	2	0	0	0	0	0	0	2	2	7.8	7.7	7.7
RM736-326-0	M	97.42	1.29	6.08	4.79	7.1	15.9	0.4	15.25	-0.19	-0.65	-0.59	1	1	31.8	1	0.318	0.682	2.14465	37.8	0.9	0.3402	0.5598	1.6455	-0.1	-0.499151	216	197	1.5	0	1	0	0	0	0	2	2	7.6	7.5	7.2
DS784-176-0	M	97.13	2.5	5.66	3.16	6.7	18.3	1.68	16.96	0.91	-1.34	-0.77	1	1	55.5	0.83	0.46065	0.36935	0.801802	36.8	0.81	0.29808	0.51192	1.71739	-0.02	0.91559	140	140	0.5	0	0	0	0	1	0	2	2	8.2	8	8.4
BB629-900-5	M	91.74	3.3	10.18	6.88	11.22	19.22	0.9	19.7	0.8	0.48	-0.1	1	1	47.6	0.76	0.36176	0.39824	1.10084	37	0.86	0.3182	0.5418	1.7027	0.1	0.601862	160	173	1	0	1	0	0	0	0	2	2	8.1	7.1	7.4
DC662-624-1	M	89.82	13.17	14.13	0.96	15.2	26.3	1.67	25.5	1.4	-0.8	-0.27	3	4	61	0.46	0.2806	0.1794	0.639344	27.5	0.55	0.15125	0.39875	2.63636	0.09	1.99702	124	176	1	0	0.5	0	0	0	0	2	2	7	7.4	7.9
AS637-633-9	M	93.12	8.19	10.67	2.48	11.8	21	1.2	20.5	1.05	-0.5	-0.15	1	2	61.4	0.76	0.46664	0.29336	0.628664	37.9	0.86	0.32594	0.53406	1.63852	0.1	1.00986	122	109	1	0	1.5	0	0	0	0	3	2	6.7	7.4	6.4
RB791-898-0	M	99.46	1.58	4.16	2.58	5.2	19.1	2.35	18	1.68	-1.1	-0.67	1	1	30	0.87	0.261	0.609	2.33333	30.6	0.79	0.24174	0.54826	2.26797	-0.08	-0.0653595	179	177	1	0	1	0	0	0	0	2	2	7.4	7	8.2
BS638-277-4	F	93.49	8.43	10.21	1.78	11.3	19.12	0.68	19.77	0.66	0.65	-0.02	2	3	38	1.1	0.418	0.682	1.63158	36.8	1.47	0.54096	0.92904	1.71739	0.37	0.0858124	158	201	0	0	1	0	0	0	0	3	2	7.3	8.6	9.1
KF864-275-3	M	100.01	2.36	3.86	1.5	5	17.8	1.59	20.1	0.97	2.3	-0.62	1	1	38.5	0.85	0.32725	0.52275	1.5974	28.6	0.62	0.17732	0.44268	2.4965	-0.23	0.899101	149	161	2	0	1	2	0	0	0	3	2	6.7	7.5	7.7
HK785-635-4	F	100.03	3.26	4.6	1.34	5.6	16.1	0.66	15.2	0.03	-0.9	-0.63	1	1	36.1	1.09	0.39349	0.69651	1.77008	26.6	1.13	0.30058	0.82942	2.7594	0.04	0.989315	239	216	1	0	1	0	0	0	0	3	3	8	7.5	7.2
AT830-813-2	F	93.29	8.2	10.15	1.95	11.3	15.5	-0.4	15.65	-0.9	0.15	-0.5	1	2	32.5	0.8	0.26	0.54	2.07692	29	0.95	0.2755	0.6745	2.44828	0.15	0.371353	182	165	3	0	1	0	0	0	0	3	3	6.9	7.3	7.1
MB906-808-1	M	97.43	1.65	7.4	5.75	8.6	17.9	1.2	17.5	0.7	-0.4	-0.5	1	1	35.7	0.73	0.26061	0.46939	1.80112	34.8	0.59	0.20532	0.38468	1.87356	-0.14	0.0724428	214	180	1	0	1.5	0	0	0	0	3	2	8.3	6.9	7.3
EM741-096-2	F	96.4	2.5	7.63	5.13	8.7	16.3	0.4	15.2	-0.5	-1.1	-0.9	1	1	36.7	0.72	0.26424	0.45576	1.7248	46.2	0.45	0.2079	0.2421	1.1645	-0.27	-0.560293	183	147	1	0	1.5	0	0	0	0	3	3	9.1	7.7	7.3
MP728-699-0	M	97.28	1.62	5.85	4.23	6.9	16.02	0.45	15.5	0.1	-0.52	-0.35	1	1	30.8	0.77	0.23716	0.53284	2.24675	37.6	0.97	0.36472	0.60528	1.65957	0.2	-0.587179	179	123	1	1	2	1	0	0	0	2	3	8.8	6.9	7.2
			5.73879	9.68394	3.94515	10.7464	20.0664	1.01273	20.1333	0.698485	0.0669697	-0.314242	2.18182	2.51515	43.5236	0.818485	0.361616	0.456869	1.5203	36.997	0.785152	0.288529	0.496622	1.82346	-0.0333333	0.303161	179.758	162.545	1.48485	0.19697	1.01515	0.181818	0.030303	0.0606061	0.030303	2.30303	2.33333	7.82121	7.39394	7.6697
N=33	20F/13M		4.05888	4.19616	2.56385	4.19702	3.88469	0.730831	4.12445	0.776471	0.945868	0.232137	1.446	1.6606	12.8479	0.225681	0.159477	0.144521	0.82768	7.62145	0.231032	0.0971716	0.164461	0.62075	0.191208	0.780935	39.8529	33.6806	0.755034	0.466694	0.441674	0.46466	0.174078	0.242306	0.174078	0.728219	0.540062	0.947944	0.515351	0.710847
	(F=60.6%)
			P=0.0371	P=0.0287	P=0.924	p=0.033		P=0.0006		P=0.348		p<0.0001	P=0.305	p=0.088	P=0.761	P=0.128	P=0.208	P=0.272	P=0.951	P=0.0032	P=0.0223	P=0.0001	P=0.619	P=0.0113	P= 0.636	P=0.1524			1.16988	0.155188	0.799816	0.143251				P=0.0259	P=0.149	P=0.0077	p=0.0098	NS
																													0.594875	0.367698	0.347985	0.366096
										P=0.0953
																													P=0.0055	NS	NS	NS
																													49	6.5	33.5	6
																													588	78	402	72
																													17.8182	2.36364	12.1818	2.18182
																													53.9945	7.16253	36.9146	6.61157

## Sheet: Sheet2
ID#	gender	DOB	Age of onset	Pre age	Duration of DM	Post Age	Pre BMI	Pre-BMI-Z	Post BMI	Post-BMI-Z	Pre-Post BMI	Pre-Post BMI-Z	Pre Tanner	Post Tanner	Pre-% Basal	Pre Ins/kg	pre-basal u/kg	pre-bolus u/kg	pre bolus: glargine	Post%Basal	Post Ins/Kg	Post basal u/kg	post bolus u/kg	Post bolus: basal	Pre-Post Ins/kg	Pre-Post Bolus: Basal	Pre FMBG	FMBG 12 mon	Pre Hypo/2wk	Pre Ucon Hypo	Post Hypo/2wk	Post Ucon Hypo	Pre DKA	Post DKA	ER Visits	Pre Activity level	Post Activity level	Pre HgbA1c	HgA1c 6 mo	HgbA1c 12 mo
AM740-094-8	F	84.13	14.73	16	1.27	17.03	22.8	0.45	24.5	1.25	1.7	0.8	5	5	58.6	0.66	0.38676	0.27324	0.706485	47.1	0.69	0.32499	0.36501	1.12314	0.03	0.416658	184	141	2	1	1	0	0	0	1	1	3	9.2	7.9	8.8
VK678 800 4	F	87.78	8.95	12.97	4.02	13.88	19.5	0.35	20.2	0.25	0.7	-0.1	3	4	57.4	0.98	0.56252	0.41748	0.74216	45.3	0.69	0.31257	0.37743	1.20751	-0.29	0.465345	278	233	1	1	1	1	0	0	1	1	2	9.7	7.5	8.9
AD610-429-3	M	88.84	5.4	12.1	6.7	13.11	15.9	-0.9	16.3	1	0.4	1.9	2	2	64.5	0.93	0.59985	0.33015	0.550388	39.3	0.94	0.36942	0.57058	1.54453	0.01	0.994142	172	265	2	0	1	0	0	0	0	2	1	7.5	7.7	9
JE685-369-1	F	87.23	9.6	13.67	4.07	14.7	21.6	0.75	21.6	0.5	0	-0.25	4	4	52.5	1.23	0.64575	0.58425	0.904762	37.4	0.75	0.2805	0.4695	1.6738	-0.48	0.769035	178	191	1	0	1	0	0	0	0	1	3	9.2	6.6	8.5
HR753-254-2	F	89.16	10.25	12.09	1.84	13.46	21.1	1.25	22.97	1.05	1.87	-0.2	4	4	56.9	0.73	0.41537	0.31463	0.757469	34.4	1.11	0.38184	0.72816	1.90698	0.38	1.14951	240	196	1	0	1	0	1	0	0	1	2	9.6	8.4	8.9
IG543-238-0	F	89.89	1.5	11.11	9.61	12.13	27.2	2.8	28.6	2.6	1.4	-0.2	3	4	41.7	0.72	0.30024	0.41976	1.39808	45.2	0.87	0.39324	0.47676	1.21239	0.15	-0.185692	195	194	2	0	1	0	0	0	0	3	3	8	7.7	8.4
BH741-037-6	F	90.48	8.4	10.93	2.53	11.98	20	1.1	21	1.25	1	0.15	1	2	62.9	1.04	0.65416	0.38584	0.589825	64.1	0.91	0.58331	0.32669	0.560062	-0.13	-0.0297627	174	154	2	0	1	0	0	0	0	2	2	8.7	8.1	8
RC720-824-2	F	90.99	7.3	10.44	3.14	11.47	21.4	1.3	23.8	1.6	2.4	0.3	1	2	35.2	1	0.352	0.648	1.84091	47.3	0.82	0.38786	0.43214	1.11416	-0.18	-0.726744	268	173	2	1	1	0	0	0	0	2	2	8.9	7	7.8
AL748-070-0	F	90.35	8.8	11.12	2.32	12.15	23	1.9	23.5	1.95	0.5	0.05	2	3	40.8	0.91	0.37128	0.53872	1.45098	41.3	0.96	0.39648	0.56352	1.42131	0.05	-0.0296729	243	213	2	1	2	0	0	0	0	2	2	7.4	7.1	7.9
BB626-900-5	M	91.74	3.3	10.03	6.73	11.04	18.9	1.5	20.3	1.25	1.4	-0.25	1	1	63.9	0.89	0.56871	0.32129	0.564945	45.7	0.69	0.31533	0.37467	1.18818	-0.2	0.623239	180	137	1	1	0	0	0	0	0	1	2	8.3	7.3	7.7
TC667-492-3	M	83.47	12.82	16.41	3.59	17.4	21.82	0.5	25.7	1.4	3.88	0.9	4	5	58.2	0.87	0.50634	0.36366	0.718213	24.5	1.02	0.2499	0.7701	3.08163	0.15	2.36342	153	162	3	1	3	0	0	0	0	3	3	10.2	7.6	6.7
TH654-846-5	F	86.11	10.04	15.26	5.22	16.33	24.3	1.02	26	1.39	1.7	0.37	5	5	62.1	1.42	0.88182	0.53818	0.610306	56.8	0.9	0.5112	0.3888	0.760563	-0.52	0.150257	177	182	3	1	2	1	0	0	0	1	1	8.8	8.1	8.1
KA630-291-3	M	87.74	7.25	12.53	5.28	13.63	19.5	0.25	22.5	1.25	3	1	3	4	59.5	0.6	0.357	0.243	0.680672	36.8	1.15	0.4232	0.7268	1.71739	0.55	1.03672	194	144	4	2	0	2	0	0	0	3	3	7.8	7.9	7.9
CO504 821 0	F	86.16	4.1	13.7	9.6	15.1	19.3	-0.5	20.9	0.25	1.6	0.75	3	4	50	1.02	0.51	0.51	1	45.6	0.79	0.36024	0.42976	1.19298	-0.23	0.192982	171	185	4	1	2	0	0	0	0	3	3	8.3	8.4	8.4
CS668-583-8	F	85.49	11.25	14.77	3.52	15.82	20.7	0.05	20.8	-0.25	0.1	-0.3	4	5	53.2	1.22	0.64904	0.57096	0.879699	45.7	0.96	0.43872	0.52128	1.18818	-0.26	0.308485	229	118	2	0	1	0	0	0	0	3	3	7.6	7.2	7.2
KK714-206-0	F	88.39	9.6	11.76	2.16	12.79	20.6	1	23	1.25	2.4	0.25	3	3	46.9	1.05	0.49245	0.55755	1.1322	32.2	1.4	0.4508	0.9492	2.10559	0.35	0.973394	273	203	4	1	2	2	0	0	0	3	3	9	7.6	8.3
AK450-448-6	F	86.05	2.1	14.13	12.03	15.25	20.6	0.25	22	0.33	1.4	0.08	4	5	39.8	1.5	0.597	0.903	1.51256	40.6	0.97	0.39382	0.57618	1.46305	-0.53	-0.0495086	307	197	1	1	1	0	0	0	0	2	1	9.8	7.7	8.6
EL573-925-5	M	87.84	5	12.65	7.65	13.74	18.2	0.02	19.9	0.32	1.7	0.3	3	4	47.1	1.06	0.49926	0.56074	1.12314	29.4	1.04	0.30576	0.73424	2.40136	-0.02	1.27822	255	183	2	2	1	1	0	0	0	2	2	9.7	7.9	8.4
MP406-777-3	M	82.42	11.5	17.73	6.23	18.8	28.1	1.75	28.9	1.95	0.8	0.2	5	5	43.3	0.68	0.29444	0.38556	1.30947	52.2	1.25	0.6525	0.5975	0.915709	0.57	-0.39376	133	120	2	1	2	0.5	0	0	0	1	1	7.8	7.1	6.5
TM646-625-4	F	86.41	8.2	13.79	5.59	14.83	20	0.4	21.4	0.2	1.4	-0.2	3	3	63.3	1	0.633	0.367	0.579779	50	0.82	0.41	0.41	1	-0.18	0.420221	164	164	3	2	1	1	0	0	0	3	3	7.6	8	7.4
NS652-411-0	M	87.08	8.5	13.18	4.68	14.2	18.4	-0.25	22.5	1.2	4.1	1.45	3	4	65.7	1.3	0.8541	0.4459	0.52207	52.2	1.06	0.55332	0.50668	0.915709	-0.24	0.393639	205	155	2	2	2	1	0	0	0	3	3	9.4	8.4	7.7
SC641-632-5	F	82.59	12.75	17.82	5.07	18.8	23	0.48	23.4	0.6	0.4	0.12	5	5	42.7	1.25	0.53375	0.71625	1.34192	47.3	0.89	0.42097	0.46903	1.11416	-0.36	-0.227755	166	165	2	2	1	1	0	0	0	3	3	7.7	6.3	7.4
MH570-295-6	F	86.567	6.2	14.2	8	15.4	23.3	0.66	23.8	0.58	0.5	-0.08	4	5	47.3	1.01	0.47773	0.53227	1.11416	43.6	0.8	0.3488	0.4512	1.29358	-0.21	0.179413	176	161	2	1	1	0	0	1	0	3	2	7.5	7.2	8.6
MK657-790-2	F	84.36	11.6	16.44	4.84	17.41	24.3	0.95	25	0.83	0.7	-0.12	4	5	57.4	0.4	0.2296	0.1704	0.74216	53.9	0.4	0.2156	0.1844	0.855288	0	0.113127	180	130	2	0	1	0	0	0	0	3	3	7.6	7.2	7
SR591-253-0	F	88.12	5.4	12.78	7.38	13.73	23.8	1.49	25.45	1.66	1.65	0.17	3	5	42.9	1.02	0.43758	0.58242	1.331	56.1	0.71	0.39831	0.31169	0.782531	-0.31	-0.548471	189	191	2	1	2	0	1	1	1	2	2	10	6.8	7.4
CW489-281-6	F	89.2	7.7	12.2	4.5	13.24	22.34	1.25	24.3	1.63	1.96	0.38	4	4	44.5	1.3	0.5785	0.7215	1.24719	39.6	1.18	0.46728	0.71272	1.52525	-0.12	0.278062	227	164	1	0	1	0	0	0	0	1	2	8.8	9	8.1
795-056-1	F	89.13	11.4	12.1	0.7	13.1	17.4	-1.25	19.47	0.25	2.07	1.5	2	3	49.8	0.98	0.48804	0.49196	1.00803	45.4	1.27	0.57658	0.69342	1.20264	0.29	0.194611	256	137	3	1	2	1	0	0	0	2	3	8.9	7.4	7.2
JK468-041-2	M	84.56	5.2	16.67	11.47	17.77	30.96	2.25	31.3	2.2	0.34	-0.05	5	5	57.1	1.12	0.63952	0.48048	0.751313	45.6	0.89	0.40584	0.48416	1.19298	-0.23	0.441669	234	171	1	0	1	0	0	0	0	1	1	8.6	7.8	7.9
RP471-659-3	M	85.7	4.5	15.42	10.92	16.4	17.21	-1.2	18.75	-1	1.54	0.2	4	5	56.9	0.98	0.55762	0.42238	0.757469	42.9	0.91	0.39039	0.51961	1.331	-0.07	0.573533	204	178	2	0	2	0	0	0	0	3	3	7.4	7.7	7.2
JR459-453-5	M	87.21	11.86	13.87	2.01	14.87	19.5	0.15	22.4	0.9	2.9	0.75	3	4	53.2	0.66	0.35112	0.30888	0.879699	55.9	0.59	0.32981	0.26019	0.788909	-0.07	-0.0907905	206	131	1	0	2	0	0	0	1	3	3	7.6	7.7	6.2
JF470-043-1	F	88.3	4.7	13.11	8.41	14.28	24.36	1.38	25.2	1.4	0.84	0.02	4	4	61.1	0.92	0.56212	0.35788	0.636661	43.1	0.86	0.37066	0.48934	1.32019	-0.06	0.683524	198	145	2	1	0.5	0	0	0	0	2	2	8	7.6	7.6
EF515 459-6	F	89.33	1.2	11.9	10.7	12.91	21	0.9	21.6	1	0.6	0.1	2	3	50	1	0.5	0.5	1	50	1.06	0.53	0.53	1	0.06	0	206	229	2	0	0	0	0	0	0	2	3	7.9	7.3	8.5
EH450-793-5	M	87.4	9.8	14.2	4.4	15.2	19.8	0.1	20.9	0.4	1.1	0.3	4	4	45.4	1	0.454	0.546	1.20264	39.8	1.26	0.50148	0.75852	1.51256	0.26	0.30992	188	154	2	1	1	0	0	0	0	2	2	8.9	8.5	8
KK673-533-6	M	86.3	13.9	15.1	1.2	16.39	20	0.1	21.7	0.38	1.7	0.28	4	5	27.4	1.13	0.30962	0.82038	2.64964	57.4	0.77	0.44198	0.32802	0.74216	-0.36	-1.90747	201	164	3	0	1	0	0	0	0	3	3	8.7	6.4	8.1
KM678-300-5	F	84.93	11.8	16.63	4.83	17.61	25.4	1.15	27.8	1.55	2.4	0.4	4	5	63.7	1.25	0.79625	0.45375	0.569859	46.1	0.9	0.4149	0.4851	1.1692	-0.35	0.599339	177	132	3	0	2	0	0	0	0	3	3	8.6	7.5	6.6
SD686-580-2	F	86.26	10.8	15.39	4.59	16.3	26.5	1.55	25.9	1.27	-0.6	-0.28	4	5	62.2	0.86	0.53492	0.32508	0.607717	52.2	0.71	0.37062	0.33938	0.915709	-0.15	0.307992	166	126	3	0	1	0	0	0	0	2	2	7.1	6	6.2
BF500-807-3	M	88.66	7.91	12.94	5.03	14.02	19	0.22	21.5	0.45	2.5	0.23	2	3	54.9	1.03	0.56547	0.46453	0.821494	30.1	0.9	0.2709	0.6291	2.32226	-0.13	1.50077	1.89	152	2	0	1	0	0	0	0	2	2	9	6.8	8
KM728-305-4	F	86.82	13.3	14.76	1.46	15.8	25.9	1.5	25.1	1.11	-0.8	-0.39	5	5	38.7	0.44	0.17028	0.26972	1.58398	42.9	0.38	0.16302	0.21698	1.331	-0.06	-0.252977	145	123	1	0	2	0	0	0	0	3	3	5.7	6.8	6.4
MC726-421-1	F	89.77	10.13	11.91	1.78	13.11	17.9	-0.1	20.2	0.5	2.3	0.6	1	3	49.9	0.65	0.32435	0.32565	1.00401	36.8	0.84	0.30912	0.53088	1.71739	0.19	0.713383	190	182	1	0	1	0	0	0	0	2	2	7.9	8.6	8.2
MD789-694-7	F	89.39	10.96	12.39	1.43	13.42	18.3	0.2	19.8	0.15	1.5	-0.05	4	4	37.5	1.16	0.435	0.725	1.66667	30.8	1.2	0.3696	0.8304	2.24675	0.04	0.580087	173	122	2	0.5	1	0	0	0	0	3	3	6.3	7	7.4
AD845-874-7	F	99.84	2.06	3.68	1.62	4.72	18.58	0.5	17.9	0.25	-0.68	-0.25	1	1	29.4	0.41	0.12054	0.28946	2.40136	36.8	0.55	0.2024	0.3476	1.71739	0.14	-0.683969	257	223	3	0	1	0	0	0	0	2	2	7.4	7.4	8.3
MK847-297-9	F	99.04	2.68	4.47	1.79	5.47	15.26	0.05	14.7	-0.37	-0.56	-0.42	1	1	26.4	0.57	0.15048	0.41952	2.78788	30.7	0.63	0.19341	0.43659	2.25733	0.06	-0.53055	133	112	2	0	1	0	0	0	0	2	2	8.7	8	7.8
EM836-141-2	F	99.38	2.26	4.13	1.87	5.2	17.8	1.55	19.6	2.03	1.8	0.48	1	1	38.9	0.92	0.35788	0.56212	1.57069	39.5	0.6	0.237	0.363	1.53165	-0.32	-0.0390485	150	169	2	0	1	0	0	0	0	2	2	7.8	7.3	7.4
KT689-609-6	F	95.6	1.53	7.89	6.36	8.96	17.5	0.79	18	0.74	0.5	-0.05	1	1	35	0.66	0.231	0.429	1.85714	21.6	0.78	0.16848	0.61152	3.62963	0.12	1.77249	135	169	1	0	1	0	0	0	0	2	2	8.2	6.8	7.5
KB7683-212-2	F	90.71	9.03	11.58	2.55	12.7	16.3	-0.63	17.7	-0.2	1.4	0.43	3	3	51.8	1.42	0.73556	0.68444	0.930502	43.1	1.08	0.46548	0.61452	1.32019	-0.34	0.389684	115	165	1.5	0	0.5	0	0	0	0	2	3	7.9	7.5	7.2
MC727-421-5	F	89.77	10.2	12.15	1.95	13.2	18.67	0.18	20.1	0.45	1.43	0.27	3	4	38.9	1	0.389	0.611	1.57069	40.2	0.92	0.36984	0.55016	1.48756	-0.08	-0.0831319	155	125	1	0	0.5	0	0	0	0	2	2	8.8	7.9	7.4
EG774-453-5	F	91.31	8.61	12.14	3.53	13.3	21.8	1.03	23.7	1.13	1.9	0.1	3	4	49.4	1.07	0.52858	0.54142	1.02429	46.9	0.91	0.42679	0.48321	1.1322	-0.16	0.107905	162	167	1	0	0.5	0	0	0	0	1	1	8.5	8.4	8.6
AL714-206-0	F	88.39	10.36	11.81	1.45	12.9	20.56	0.81	22.22	0.96	1.66	0.15	2	3	46.2	1.05	0.4851	0.5649	1.1645	48.7	1.14	0.55518	0.58482	1.05339	0.09	-0.111114	273	166	2	0	1	0	0	0	0	2	2	9	7.6	7.5
RM770-674-0	F	90.87	8.32	11.36	3.04	12.5	19.9	0.73	22.52	1.08	2.62	0.35	3	3	45.9	0.85	0.39015	0.45985	1.17865	35.4	1.04	0.36816	0.67184	1.82486	0.19	0.64621	200	179	2	0	2	0	0	0	0	2	2	7.7	6.6	6.8
TR808-135-8	F	91.37	9.59	11.08	1.49	12.15	16.1	-0.63	17.2	-0.42	1.1	0.21	2	3	51.7	0.74	0.38258	0.35742	0.934236	55.9	0.9	0.5031	0.3969	0.788909	0.16	-0.145327	133	121	2	0	2.5	0	0	0	0	2	2	7.8	7.3	6.8
SS668-816-9	F	93.96	7.77	9.99	2.22	11.1	22.05	1.5	21.4	1.22	-0.65	-0.28	2	3	26.8	0.79	0.21172	0.57828	2.73134	37.8	0.75	0.2835	0.4665	1.6455	-0.04	-1.08584	159	146	1.5	0	1	0	0	0	0	3	3	6.9	7.3	7.9
ES846-739-1	F	92.34	9.59	11.45	1.86	12.6	23.2	1.28	23.8	1.29	0.6	0.01	3	4	42.8	0.89	0.38092	0.50908	1.33645	43.9	0.73	0.32047	0.40953	1.2779	-0.16	-0.0585443	128	140	3.5	1	3	0	0	0	0	3	3	7.1	7.5	7.3
KT791-636-4	F	92.66	7.75	10.54	2.79	11.7	21.22	1.16	22.7	1.32	1.48	0.16	2	3	32.4	0.71	0.23004	0.47996	2.08642	52.9	0.86	0.45494	0.40506	0.890359	0.15	-1.19606	169	135	1	0	2	0	0	0	0	2	3	8.7	7.3	6.9
MVP751-298-1	F	91.56	9.8	11.76	1.96	12.8	16.5	-0.26	17.8	0.02	1.3	0.28	2	3	48.2	0.74	0.35668	0.38332	1.07469	44.9	0.87	0.39063	0.47937	1.22717	0.13	0.152483	115	137	1	0	3	0	0	0	0	2	2	7.3	7.1	7
CH792-790-8	F	99.81	0.66	3.8	3.14	4.9	15.58	0.17	16.1	0.65	0.52	0.48	1	1	26.9	0.76	0.20444	0.55556	2.71747	29.6	0.78	0.23088	0.54912	2.37838	0.02	-0.339094	177	196	1	0	2	0	0	0	0	1	1	8.8	8.6	8.6
SS845-808-5	F	99.5	2.7	4.06	1.36	5.1	18.48	1.83	18.3	1.66	-0.18	-0.17	1	1	37.5	0.74	0.2775	0.4625	1.66667	28.8	0.64	0.18432	0.45568	2.47222	-0.1	0.805556	176	180	1.5	0	1	0	0	0	0	2	2	7.1	7.6	7.5
TW903-555-1	F	101.67	1.38	2.3	0.92	3.4	14.5	-0.9	17	1.02	2.5	1.92	1	1	23	0.45	0.1035	0.3465	3.34783	25.2	0.71	0.17892	0.53108	2.96825	0.26	-0.379572	199	179	1.5	0	1	0	0	0	0	2	2	8.4	8	7.6
CE761-653-5	F	92.17	7.36	9.95	2.59	11.1	16.6	-0.1	19.5	0.71	2.9	0.81	2	3	34.5	0.94	0.3243	0.6157	1.89855	43.5	1.18	0.5133	0.6667	1.29885	0.24	-0.5997	179	165	1.5	0	1	0	0	0	0	2	2	8	8.2	8.5
KB753-842-4	M	96.69	2.3	6.74	4.44	7.8	16.1	0.44	15.4	-0.12	-0.7	-0.56	1	1	18.98	0.71	0.134758	0.575242	4.2687	28.6	0.61	0.17446	0.43554	2.4965	-0.1	-1.7722	119	124	1	0	1.5	0	0	0	0	2	2	9.1	7.7	7.5
ZD805-447-0	M	99.63	1.18	3.88	2.7	4.9	17.4	1.32	17.1	1.22	-0.3	-0.1	1	1	37.5	0.63	0.23625	0.39375	1.66667	28.7	0.73	0.20951	0.52049	2.48432	0.1	0.817654	170	179	2	0	0	0	0	0	0	2	2	7.8	7.7	7.7
SA811-006-6	M	97.88	2.78	5.63	2.85	6.7	15.2	-0.16	16.5	0.57	1.3	0.73	1	1	41.2	0.83	0.34196	0.48804	1.42718	32.9	0.72	0.23688	0.48312	2.03951	-0.11	0.612329	200	192	2.5	0	3	0	0	0	0	2	2	8.3	7.8	7.5
RM736-326-0	M	97.42	1.29	6.08	4.79	7.1	15.9	0.4	15.25	-0.19	-0.65	-0.59	1	1	31.8	1	0.318	0.682	2.14465	37.8	0.9	0.3402	0.5598	1.6455	-0.1	-0.499151	216	197	1.5	0	1	0	0	0	0	2	2	7.6	7.5	7.2
DS784-176-0	M	97.13	2.5	5.66	3.16	6.7	18.3	1.68	16.96	0.91	-1.34	-0.77	1	1	55.5	0.83	0.46065	0.36935	0.801802	36.8	0.81	0.29808	0.51192	1.71739	-0.02	0.91559	140	140	0.5	0	0	0	0	0	0	2	2	8.2	8	8.4
BB629-900-5	M	91.74	3.3	10.18	6.88	11.22	19.22	0.9	19.7	0.8	0.48	-0.1	1	1	47.6	0.76	0.36176	0.39824	1.10084	37	0.86	0.3182	0.5418	1.7027	0.1	0.601862	160	173	1	0	1	0	0	0	0	2	2	8.1	7.1	7.4
AB874-357-9	M	92.21	10.4	12.6	2.2	13.65	22.7	1.4	24.7	1.55	2	0.15	3	3	35.1	0.53	0.18603	0.34397	1.849	50.6	0.49	0.24794	0.24206	0.976285	-0.04	-0.872718	120	180	2	0	1	0	0	0	0	1	1	8	7.2	7.5
DC662-624-1	M	89.82	13.17	14.13	0.96	15.2	26.3	1.67	25.5	1.4	-0.8	-0.27	3	4	61	0.46	0.2806	0.1794	0.639344	27.5	0.55	0.15125	0.39875	2.63636	0.09	1.99702	124	176	1	0	0.5	0	0	0	0	2	2	7	7.4	7.9
JD844-211-3	M	91.03	10.83	12.5	1.67	13.6	23.9	1.48	24.8	1.55	0.9	0.07	3	3	45.2	0.9	0.4068	0.4932	1.21239	40.6	1.02	0.41412	0.60588	1.46305	0.12	0.250665	148	132	1	0	2	0	0	0	0	2	2	7.4	8	7.2
JF800-022-6	M	89.29	12.37	13.98	1.61	15.05	21.15	0.63	23.02	0.95	1.87	0.32	3	3	38.6	0.78	0.30108	0.47892	1.59067	42.5	0.79	0.33575	0.45425	1.35294	0.01	-0.237732	172	112	1	0	1.5	0	0	0	0	1	1	8.6	7.6	7.6
EH687-892-0	M	91.2	5.84	12.42	6.58	13.45	19	0.26	20.42	0.57	1.42	0.31	1	2	38.98	0.7	0.27286	0.42714	1.56542	33.8	0.76	0.25688	0.50312	1.95858	0.06	0.393162	114	177	0.5	0	0.5	0	0	0	0	2	2	7.5	6.6	7.6
MM836-722-9	M	88.69	12.93	14.84	1.91	15.9	21.2	0.44	23.2	0.83	2	0.39	4	5	41.6	1.24	0.51584	0.72416	1.40385	46.4	1.16	0.53824	0.62176	1.15517	-0.08	-0.248674	208	134	0	0	0.5	0	0	0	0	1	1	9.6	8.1	8.6
AS637-633-9	M	93.12	8.19	10.67	2.48	11.8	21	1.2	20.5	1.05	-0.5	-0.15	1	2	61.4	0.76	0.46664	0.29336	0.628664	37.9	0.86	0.32594	0.53406	1.63852	0.1	1.00986	122	109	1	0	1.5	0	0	0	0	2	2	6.7	7.4	6.4
RB791-898-0	M	99.46	1.58	4.16	2.58	5.2	19.1	2.35	18	1.68	-1.1	-0.67	1	1	30	0.87	0.261	0.609	2.33333	30.6	0.79	0.24174	0.54826	2.26797	-0.08	-0.0653595	179	177	1	0	1	0	0	0	0	2	2	7.4	7	8.2
JK653-721-1	M	95.79	1.62	10	8.38	9.5	18.3	1.1	19.22	1.25	0.92	0.15	1	1	23.5	0.8	0.188	0.612	3.25532	37.2	0.86	0.31992	0.54008	1.68817	0.06	-1.56715	151	148	1.5	0	3	0	0	0	0	1	1	7.6	7.7	7.4
JC548-870-5	M	90.89	4.91	12.64	7.73	13.7	18.1	-0.06	21.7	0.94	3.6	1	1	2	39.3	0.66	0.25938	0.40062	1.54453	22.5	0.97	0.21825	0.75175	3.44444	0.31	1.89992	136	172	3.5	0	5	0	0	0	0	2	3	7.5	6.8	7
MD673-812-4	M	90.14	6.4	11.27	4.87	12.35	15.3	-1.25	16.3	-0.8	1	0.45	1	2	39.5	0.64	0.2528	0.3872	1.53165	45.8	0.61	0.27938	0.33062	1.18341	-0.03	-0.348239	180	81	2	0	0.5	0	0	0	0	2	2	7.2	7.5	8.1
VK678-004-3	F	88.81	9.97	12.67	2.7	13.7	20.55	0.4	22.3	0.68	1.75	0.28	3	3	40.1	1.12	0.44912	0.67088	1.49377	57.8	0.78	0.45084	0.32916	0.730104	-0.34	-0.763662	177	230	1	0	1	0	0	0	0	1	1	7.8	8.1	8.9
BS638-277-4	F	93.49	8.43	10.21	1.78	11.3	19.12	0.68	19.77	0.66	0.65	-0.02	2	3	38	1.1	0.418	0.682	1.63158	36.8	1.47	0.54096	0.92904	1.71739	0.37	0.0858124	158	201	0	0	1	0	0	0	0	3	2	7.3	8.6	9.1
BS638-277-4	F	93.49	8.43	10.21	1.78	11.3	19.12	0.68	19.77	0.66	0.65	-0.02	2	3	38	1.1	0.418	0.682	1.63158	36.8	1.47	0.54096	0.92904	1.71739	0.37	0.0858124	158	201	0	0	1	0	0	0	0	2	1	7.3	8.6	9.1
KF864-275-3	M	100.01	2.36	3.86	1.5	5	17.8	1.59	20.1	0.97	2.3	-0.62	1	1	38.5	0.85	0.32725	0.52275	1.5974	28.6	0.62	0.17732	0.44268	2.4965	-0.23	0.899101	149	161	2	0	1	2	0	0	0	3	2	6.7	7.5	7.7
TP816-811-4	M	99.58	1.83	4.3	2.47	5.4	16.7	0.92	16.8	1	0.1	0.08	1	1	29.1	0.51	0.14841	0.36159	2.43643	37.2	0.58	0.21576	0.36424	1.68817	0.07	-0.748254	194	127	2.5	0	2	2	0	0	0	2	2	8	7.8	7.6
HK785-635-4	F	100.03	3.26	4.6	1.34	5.6	16.1	0.66	15.2	0.03	-0.9	-0.63	1	1	36.1	1.09	0.39349	0.69651	1.77008	26.6	1.13	0.30058	0.82942	2.7594	0.04	0.989315	239	216	1	0	1	0	0	0	0	3	3	8	7.5	7.2
JB901-481-2	F	101.95	1.73	2.9	1.17	4.05	14.7	-0.97	15.3	-0.36	0.6	0.61	1	1	42.4	0.59	0.25016	0.33984	1.35849	26.9	0.85	0.22865	0.62135	2.71747	0.26	1.35898	197	163	2	0	2	0	0	0	0	2	2	8	7.4	7.5
HR825-214-0	F	100.36	1.05	4.5	3.45	4.5	15	-0.43	15.6	0.33	0.6	0.76	1	1	23.7	0.58	0.13746	0.44254	3.21941	26.2	0.61	0.15982	0.45018	2.81679	0.03	-0.402615	186	195	2	0	1	0	0	0	0	1	1	8.6	8	8.3
MH863-845-4	F	96.81	5.55	7.3	1.75	8.3	13.6	-1.5	15.1	-0.5	1.5	1	1	1	30	0.76	0.228	0.532	2.33333	40	0.79	0.316	0.474	1.5	0.03	-0.833333	225	123	2.5	0	1.5	0	0	0	0	1	2	9.2	8.9	7.9
AT830-813-2	F	93.29	8.2	10.15	1.95	11.3	15.5	-0.4	15.65	-0.9	0.15	-0.5	1	2	32.5	0.8	0.26	0.54	2.07692	29	0.95	0.2755	0.6745	2.44828	0.15	0.371353	182	165	3	0	1	0	0	0	0	3	3	6.9	7.3	7.1
JW694-503-4	M	97.24	1.73	6.3	4.57	7.3	16.2	0.6	17.5	1.1	1.3	0.5	1	1	34.6	0.63	0.21798	0.41202	1.89017	48.5	0.81	0.39285	0.41715	1.06186	0.18	-0.828318	246	171	2.5	0	1.5	0	0	0	0	1	2	8.8	7.3	7.6
EM741-096-2	F	96.4	2.5	7.63	5.13	8.7	16.3	0.4	15.2	-0.5	-1.1	-0.9	1	1	36.7	0.72	0.26424	0.45576	1.7248	46.2	0.45	0.2079	0.2421	1.1645	-0.27	-0.560293	183	147	1	0	1.5	0	0	0	0	3	3	9.1	7.7	7.3
MB906-808-1	M	97.43	1.65	7.4	5.75	8.6	17.9	1.2	17.5	0.7	-0.4	-0.5	1	1	35.7	0.73	0.26061	0.46939	1.80112	34.8	0.59	0.20532	0.38468	1.87356	-0.14	0.0724428	214	180	1	0	1.5	0	0	0	0	3	2	8.3	6.9	7.3
AO880-348-8	M	93.86	9.72	10.67	0.95	11.82	22	1.6	23.95	2.1	1.95	0.5	1	2	30.5	0.64	0.1952	0.4448	2.27869	49.4	0.7	0.3458	0.3542	1.02429	0.06	-1.2544	181	160	2	0	1	0	0	0	0	2	2	7.1	7.6	7.3
CD618-296-8	M	93.5	7	10.89	3.89	11.94	17.47	-0.2	18.2	0.25	0.73	0.45	1	1	42.8	0.76	0.32528	0.43472	1.33645	43.1	0.79	0.34049	0.44951	1.32019	0.03	-0.016263	186	156	2	0	2	0	0	0	0	2	3	8.9	7.9	7.7
MP728-699-0	M	97.28	1.62	5.85	4.23	6.9	16.02	0.45	15.5	0.1	-0.52	-0.35	1	1	30.8	0.77	0.23716	0.53284	2.24675	37.6	0.97	0.36472	0.60528	1.65957	0.2	-0.587179	179	123	1	1	2	1	0	0	0	2	3	8.8	6.9	7.2
			6.90077	10.8479		11.8893	19.7334	0.607802	20.79	0.78978	1.05659	0.181978	2.37363	2.86813	43.9347	0.873956	0.392432	0.481524	1.4567	40.667	0.861868	0.349537	0.512331	1.59897	-0.0120879	0.142261	182.252	163.33	1.77473	0.313187	1.32967	0.181319	0.021978	0.021978	0.043956	2.06593	2.17582	8.14505	7.56374	7.71099
N=91			3.93829	3.87244		3.89773	3.39664	0.860103	3.61651	0.721856	1.17015	0.528886	1.33873	1.49227	11.5805	0.240873	0.168819	0.140056	0.733937	9.192	0.22284	0.115727	0.158028	0.650862	0.221297	0.790283	45.2753	32.4315	0.870069	0.57081	0.796589	0.486007	0.147424	0.147424	0.206133	0.696056	0.676484	0.873341	0.581858	0.67601

## Sheet: Sheet3
AO880-348-8	M	93.86	9.72	10.67	0.95	11.82	22	1.6	23.95	2.1	1.95	0.5	1	2	30.5	0.64	0.1952	0.4448	2.27869	49.4	0.7	0.3458	0.3542	1.02429	0.06	-1.2544	181	160	2	0	1	0	0	0	0	2	2	7.1	7.6	7.3
JW694-503-4	M	97.24	1.73	6.3	4.57	7.3	16.2	0.6	17.5	1.1	1.3	0.5	1	1	34.6	0.63	0.21798	0.41202	1.89017	48.5	0.81	0.39285	0.41715	1.06186	0.18	-0.828318	246	171	2.5	0	1.5	0	0	0	0	1	2	8.8	7.3	7.6
MH863-845-4	F	96.81	5.55	7.3	1.75	8.3	13.6	-1.5	15.1	-0.5	1.5	1	1	1	30	0.76	0.228	0.532	2.33333	40	0.79	0.316	0.474	1.5	0.03	-0.833333	225	123	2.5	0	1.5	0	0	0	0	1	2	9.2	8.9	7.9
AM740-094-8	F	84.13	14.73	16	1.27	17.03	22.8	0.45	24.5	1.25	1.7	0.8	5	5	58.6	0.66	0.38676	0.27324	0.706485	47.1	0.69	0.32499	0.36501	1.12314	0.03	0.416658	184	141	2	1	1	0	0	0	1	1	3	9.2	7.9	8.8
AD610-429-3	M	88.84	5.4	12.1	6.7	13.11	15.9	-0.9	16.3	1	0.4	1.9	2	2	64.5	0.93	0.59985	0.33015	0.550388	39.3	0.94	0.36942	0.57058	1.54453	0.01	0.994142	172	265	2	0	1	0	0	0	0	2	1	7.5	7.7	9
BH741-037-6	F	90.48	8.4	10.93	2.53	11.98	20	1.1	21	1.25	1	0.15	1	2	62.9	1.04	0.65416	0.38584	0.589825	64.1	0.91	0.58331	0.32669	0.560062	-0.13	-0.0297627	174	154	2	0	1	0	0	0	0	2	2	8.7	8.1	8
RC720-824-2	F	90.99	7.3	10.44	3.14	11.47	21.4	1.3	23.8	1.6	2.4	0.3	1	2	35.2	1	0.352	0.648	1.84091	47.3	0.82	0.38786	0.43214	1.11416	-0.18	-0.726744	268	173	2	1	1	0	0	0	0	2	2	8.9	7	7.8
AL748-070-0	F	90.35	8.8	11.12	2.32	12.15	23	1.9	23.5	1.95	0.5	0.05	2	3	40.8	0.91	0.37128	0.53872	1.45098	41.3	0.96	0.39648	0.56352	1.42131	0.05	-0.0296729	243	213	2	1	2	0	0	0	0	2	2	7.4	7.1	7.9
TC667-492-3	M	83.47	12.82	16.41	3.59	17.4	21.82	0.5	25.7	1.4	3.88	0.9	4	5	58.2	0.87	0.50634	0.36366	0.718213	24.5	1.02	0.2499	0.7701	3.08163	0.15	2.36342	153	162	3	1	3	0	0	0	0	3	3	10.2	7.6	6.7
TH654-846-5	F	86.11	10.04	15.26	5.22	16.33	24.3	1.02	26	1.39	1.7	0.37	5	5	62.1	1.42	0.88182	0.53818	0.610306	56.8	0.9	0.5112	0.3888	0.760563	-0.52	0.150257	177	182	3	1	2	1	0	0	0	1	1	8.8	8.1	8.1
KS630-291-3	M	87.74	7.25	12.53	5.28	13.63	19.5	0.25	22.5	1.25	3	1	3	4	59.5	0.6	0.357	0.243	0.680672	36.8	1.15	0.4232	0.7268	1.71739	0.55	1.03672	194	144	4	2	0	2	0	0	0	3	3	7.8	7.9	7.9
CO504 821 0	F	86.16	4.1	13.7	9.6	15.1	19.3	-0.5	20.9	0.25	1.6	0.75	3	4	50	1.02	0.51	0.51	1	45.6	0.79	0.36024	0.42976	1.19298	-0.23	0.192982	171	185	4	1	2	0	0	0	0	3	3	8.3	8.4	8.4
KK714-206-0	F	88.39	9.6	11.76	2.16	12.79	20.6	1	23	1.25	2.4	0.25	3	3	46.9	1.05	0.49245	0.55755	1.1322	32.2	1.4	0.4508	0.9492	2.10559	0.35	0.973394	273	203	4	1	2	2	0	0	0	3	3	9	7.6	8.3
AK450-448-6	F	86.05	2.1	14.13	12.03	15.25	20.6	0.25	22	0.33	1.4	0.08	4	5	39.8	1.5	0.597	0.903	1.51256	40.6	0.97	0.39382	0.57618	1.46305	-0.53	-0.0495086	307	197	1	1	1	0	0	0	0	2	1	9.8	7.7	8.6
EL573-925-5	M	87.84	5	12.65	7.65	13.74	18.2	0.02	19.9	0.32	1.7	0.3	3	4	47.1	1.06	0.49926	0.56074	1.12314	29.4	1.04	0.30576	0.73424	2.40136	-0.02	1.27822	255	183	2	2	1	1	0	0	0	2	2	9.7	7.9	8.4
MP406-777-3	M	82.42	11.5	17.73	6.23	18.8	28.1	1.75	28.9	1.95	0.8	0.2	5	5	43.3	0.68	0.29444	0.38556	1.30947	52.2	1.25	0.6525	0.5975	0.915709	0.57	-0.39376	133	120	2	1	2	0.5	0	0	0	1	1	7.8	7.1	6.5
NS652-411-0	M	87.08	8.5	13.18	4.68	14.2	18.4	-0.25	22.5	1.2	4.1	1.45	3	4	65.7	1.3	0.8541	0.4459	0.52207	52.2	1.06	0.55332	0.50668	0.915709	-0.24	0.393639	205	155	2	2	2	1	0	0	0	3	3	9.4	8.4	7.7
SC641-632-5	F	82.59	12.75	17.82	5.07	18.8	23	0.48	23.4	0.6	0.4	0.12	5	5	42.7	1.25	0.53375	0.71625	1.34192	47.3	0.89	0.42097	0.46903	1.11416	-0.36	-0.227755	166	165	2	2	1	1	0	0	0	3	3	7.7	6.3	7.4
SR591-253-0	F	88.12	5.4	12.78	7.38	13.73	23.8	1.49	25.45	1.66	1.65	0.17	3	5	42.9	1.02	0.43758	0.58242	1.331	56.1	0.71	0.39831	0.31169	0.782531	-0.31	-0.548471	189	191	2	1	2	0	1	1	1	2	2	10	6.8	7.4
CW489-281-6	F	89.2	7.7	12.2	4.5	13.24	22.34	1.25	24.3	1.63	1.96	0.38	4	4	44.5	1.3	0.5785	0.7215	1.24719	39.6	1.18	0.46728	0.71272	1.52525	-0.12	0.278062	227	164	1	0	1	0	0	0	0	1	2	8.8	9	8.1
MH795-056-1	F	89.13	11.4	12.1	0.7	13.1	17.4	-1.25	19.47	0.25	2.07	1.5	2	3	49.8	0.98	0.48804	0.49196	1.00803	45.4	1.27	0.57658	0.69342	1.20264	0.29	0.194611	256	137	3	1	2	1	0	0	0	2	3	8.9	7.4	7.2
RP471-659-3	M	85.7	4.5	15.42	10.92	16.4	17.21	-1.2	18.75	-1	1.54	0.2	4	5	56.9	0.98	0.55762	0.42238	0.757469	42.9	0.91	0.39039	0.51961	1.331	-0.07	0.573533	204	178	2	0	2	0	0	0	0	3	3	7.4	7.7	7.2
JR459-453-5	M	87.21	11.86	13.87	2.01	14.87	19.5	0.15	22.4	0.9	2.9	0.75	3	4	53.2	0.66	0.35112	0.30888	0.879699	55.9	0.59	0.32981	0.26019	0.788909	-0.07	-0.0907905	206	131	1	0	2	0	0	0	1	3	3	7.6	7.7	6.2
JF470-043-1	F	88.3	4.7	13.11	8.41	14.28	24.36	1.38	25.2	1.4	0.84	0.02	4	4	61.1	0.92	0.56212	0.35788	0.636661	43.1	0.86	0.37066	0.48934	1.32019	-0.06	0.683524	198	145	2	1	0.5	0	0	0	0	2	2	8	7.6	7.6
EF515 459-6	F	89.33	1.2	11.9	10.7	12.91	21	0.9	21.6	1	0.6	0.1	2	3	50	1	0.5	0.5	1	50	1.06	0.53	0.53	1	0.06	0	206	229	2	0	0	0	0	0	0	2	3	7.9	7.3	8.5
EH450-793-5	M	87.4	9.8	14.2	4.4	15.2	19.8	0.1	20.9	0.4	1.1	0.3	4	4	45.4	1	0.454	0.546	1.20264	39.8	1.26	0.50148	0.75852	1.51256	0.26	0.30992	188	154	2	1	1	0	0	0	0	2	2	8.9	8.5	8
KK673-533-6	M	86.3	13.9	15.1	1.2	16.39	20	0.1	21.7	0.38	1.7	0.28	4	5	27.4	1.13	0.30962	0.82038	2.64964	57.4	0.77	0.44198	0.32802	0.74216	-0.36	-1.90747	201	164	3	0	1	0	0	0	0	3	3	8.7	6.4	8.1
KM678-300-5	F	84.93	11.8	16.63	4.83	17.61	25.4	1.15	27.8	1.55	2.4	0.4	4	5	63.7	1.25	0.79625	0.45375	0.569859	46.1	0.9	0.4149	0.4851	1.1692	-0.35	0.599339	177	132	3	0	2	0	0	0	0	3	3	8.6	7.5	6.6
BF500-807-3	M	88.66	7.91	12.94	5.03	14.02	19	0.22	21.5	0.45	2.5	0.23	2	3	54.9	1.03	0.56547	0.46453	0.821494	30.1	0.9	0.2709	0.6291	2.32226	-0.13	1.50077	1.89	152	2	0	1	0	0	0	0	2	2	9	6.8	8
MC726-421-1	F	89.77	10.13	11.91	1.78	13.11	17.9	-0.1	20.2	0.5	2.3	0.6	1	3	49.9	0.65	0.32435	0.32565	1.00401	36.8	0.84	0.30912	0.53088	1.71739	0.19	0.713383	190	182	1	0	1	0	0	0	0	2	2	7.9	8.6	8.2
EM836-141-2	F	99.38	2.26	4.13	1.87	5.2	17.8	1.55	19.6	2.03	1.8	0.48	1	1	38.9	0.92	0.35788	0.56212	1.57069	39.5	0.6	0.237	0.363	1.53165	-0.32	-0.0390485	150	169	2	0	1	0	0	0	0	2	2	7.8	7.3	7.4
KB768-321-2	F	90.71	9.03	11.58	2.55	12.7	16.3	-0.63	17.7	-0.2	1.4	0.43	3	3	51.8	1.42	0.73556	0.68444	0.930502	43.1	1.08	0.46548	0.61452	1.32019	-0.34	0.389684	115	165	1.5	0	0.5	0	0	0	0	2	3	7.9	7.5	7.2
MC727-421-5	F	89.77	10.2	12.15	1.95	13.2	18.67	0.18	20.1	0.45	1.43	0.27	3	4	38.9	1	0.389	0.611	1.57069	40.2	0.92	0.36984	0.55016	1.48756	-0.08	-0.0831319	155	125	1	0	0.5	0	0	0	0	2	2	8.8	7.9	7.4
EG774-453-5	F	91.31	8.61	12.14	3.53	13.3	21.8	1.03	23.7	1.13	1.9	0.1	3	4	49.4	1.07	0.52858	0.54142	1.02429	46.9	0.91	0.42679	0.48321	1.1322	-0.16	0.107905	162	167	1	0	0.5	0	0	0	0	1	1	8.5	8.4	8.6
AL714-206-0	F	88.39	10.36	11.81	1.45	12.9	20.56	0.81	22.22	0.96	1.66	0.15	2	3	46.2	1.05	0.4851	0.5649	1.1645	48.7	1.14	0.55518	0.58482	1.05339	0.09	-0.111114	273	166	2	0	1	0	0	0	0	2	2	9	7.6	7.5
RM770-674-0	F	90.87	8.32	11.36	3.04	12.5	19.9	0.73	22.52	1.08	2.62	0.35	3	3	45.9	0.85	0.39015	0.45985	1.17865	35.4	1.04	0.36816	0.67184	1.82486	0.19	0.64621	200	179	2	0	2	0	0	0	0	2	2	7.7	6.6	6.8
TR808-135-8	F	91.37	9.59	11.08	1.49	12.15	16.1	-0.63	17.2	-0.42	1.1	0.21	2	3	51.7	0.74	0.38258	0.35742	0.934236	55.9	0.9	0.5031	0.3969	0.788909	0.16	-0.145327	133	121	2	0	2.5	0	0	0	0	2	2	7.8	7.3	6.8
ES846-739-1	F	92.34	9.59	11.45	1.86	12.6	23.2	1.28	23.8	1.29	0.6	0.01	3	4	42.8	0.89	0.38092	0.50908	1.33645	43.9	0.73	0.32047	0.40953	1.2779	-0.16	-0.0585443	128	140	3.5	1	3	0	0	0	0	3	3	7.1	7.5	7.3
KT791-636-4	F	92.66	7.75	10.54	2.79	11.7	21.22	1.16	22.7	1.32	1.48	0.16	2	3	32.4	0.71	0.23004	0.47996	2.08642	52.9	0.86	0.45494	0.40506	0.890359	0.15	-1.19606	169	135	1	0	3	0	0	0	0	2	3	8.7	7.3	6.9
MVP751-298-1	F	91.56	9.8	11.76	1.96	12.8	16.5	-0.26	17.8	0.02	1.3	0.28	2	3	48.2	0.74	0.35668	0.38332	1.07469	44.9	0.87	0.39063	0.47937	1.22717	0.13	0.152483	115	137	1	0	2	0	0	0	0	2	2	7.3	7.1	7
CH792-790-8	F	99.81	0.66	3.8	3.14	4.9	15.58	0.17	16.1	0.65	0.52	0.48	1	1	26.9	0.76	0.20444	0.55556	2.71747	29.6	0.78	0.23088	0.54912	2.37838	0.02	-0.339094	177	196	1	0	1	0	0	1	0	1	1	8.8	8.6	8.6
TW903-555-1	F	101.67	1.38	2.3	0.92	3.4	14.5	-0.9	17	1.02	2.5	1.92	1	1	23	0.45	0.1035	0.3465	3.34783	25.2	0.71	0.17892	0.53108	2.96825	0.26	-0.379572	199	179	1.5	0	1	0	0	0	0	2	2	8.4	8	7.6
CE761-653-5	F	92.17	7.36	9.95	2.59	11.1	16.6	-0.1	19.5	0.71	2.9	0.81	2	3	34.5	0.94	0.3243	0.6157	1.89855	43.5	1.18	0.5133	0.6667	1.29885	0.24	-0.5997	179	165	1.5	0	1	0	0	0	0	2	2	8	8.2	8.5
SA811-006-6	M	97.88	2.78	5.63	2.85	6.7	15.2	-0.16	16.5	0.57	1.3	0.73	1	1	41.2	0.83	0.34196	0.48804	1.42718	32.9	0.72	0.23688	0.48312	2.03951	-0.11	0.612329	200	192	2.5	0	3	0	0	0	0	2	2	8.3	7.8	7.5
AB874-357-9	M	92.21	10.4	12.6	2.2	13.65	22.7	1.4	24.7	1.55	2	0.15	3	3	35.1	0.53	0.18603	0.34397	1.849	50.6	0.49	0.24794	0.24206	0.976285	-0.04	-0.872718	120	180	2	0	1	0	0	0	0	1	1	8	7.2	7.5
JD844-211-3	M	91.03	10.83	12.5	1.67	13.6	23.9	1.48	24.8	1.55	0.9	0.07	3	3	45.2	0.9	0.4068	0.4932	1.21239	40.6	1.02	0.41412	0.60588	1.46305	0.12	0.250665	148	132	1	0	2	0	0	0	0	2	2	7.4	8	7.2
JF800-022-6	M	89.29	12.37	13.98	1.61	15.05	21.15	0.63	23.02	0.95	1.87	0.32	3	3	38.6	0.78	0.30108	0.47892	1.59067	42.5	0.79	0.33575	0.45425	1.35294	0.01	-0.237732	172	112	1	0	1.5	0	0	0	0	1	1	8.6	7.6	7.6
EH687-892-0	M	91.2	5.84	12.42	6.58	13.45	19	0.26	20.42	0.57	1.42	0.31	1	2	38.98	0.7	0.27286	0.42714	1.56542	33.8	0.76	0.25688	0.50312	1.95858	0.06	0.393162	114	177	0.5	0	0.5	0	0	0	0	2	2	7.5	6.6	7.6
MM836-722-9	M	88.69	12.93	14.84	1.91	15.9	21.2	0.44	23.2	0.83	2	0.39	4	5	41.6	1.24	0.51584	0.72416	1.40385	46.4	1.16	0.53824	0.62176	1.15517	-0.08	-0.248674	208	134	0	0	0.5	0	0	1	0	1	1	9.6	8.1	8.6
JK653-721-1	M	95.79	1.62	10	8.38	9.5	18.3	1.1	19.22	1.25	0.92	0.15	1	1	23.5	0.8	0.188	0.612	3.25532	37.2	0.86	0.31992	0.54008	1.68817	0.06	-1.56715	151	148	1.5	0	3	0	0	0	0	1	1	7.6	7.7	7.4
JC548-870-5	M	90.89	4.91	12.64	7.73	13.7	18.1	-0.06	21.7	0.94	3.6	1	1	2	39.3	0.66	0.25938	0.40062	1.54453	22.5	0.97	0.21825	0.75175	3.44444	0.31	1.89992	136	172	3.5	0	5	0	0	0	0	2	3	7.5	6.8	7
MD673-812-4	M	90.14	6.4	11.27	4.87	12.35	15.3	-1.25	16.3	-0.8	1	0.45	1	2	39.5	0.64	0.2528	0.3872	1.53165	45.8	0.61	0.27938	0.33062	1.18341	-0.03	-0.348239	180	81	2	0	0.5	0	0	0	0	2	2	7.2	7.5	8.1
VK678-004-3	F	88.81	9.97	12.67	2.7	13.7	20.55	0.4	22.3	0.68	1.75	0.28	3	3	40.1	1.12	0.44912	0.67088	1.49377	57.8	0.78	0.45084	0.32916	0.730104	-0.34	-0.763662	177	230	1	0	1	0	0	0	0	1	1	7.8	8.1	8.9
RS544-154-8	F	91.41	6.05	10.88	4.83	11.95	20.4	0.96	21.4	0.98	1	0.02	2	3	45.5	0.69	0.31395	0.37605	1.1978	49.8	0.81	0.40338	0.40662	1.00803	0.12	-0.18977	129	180	3	1	3	0	0	0	0	3	3	7.1	7.3	7.2
TP816-811-4	M	99.58	1.83	4.3	2.47	5.4	16.7	0.92	16.8	1	0.1	0.08	1	1	29.1	0.51	0.14841	0.36159	2.43643	37.2	0.58	0.21576	0.36424	1.68817	0.07	-0.748254	194	127	2.5	0	2	2	0	0	0	2	2	8	7.8	7.6
JB901-481-2	F	101.95	1.73	2.9	1.17	4.05	14.7	-0.97	15.3	-0.36	0.6	0.61	1	1	42.4	0.59	0.25016	0.33984	1.35849	26.9	0.85	0.22865	0.62135	2.71747	0.26	1.35898	197	163	2	0	2	0	0	0	0	2	2	8	7.4	7.5
HR825-214-0	F	100.36	1.05	4.5	3.45	4.5	15	-0.43	15.6	0.33	0.6	0.76	1	1	23.7	0.58	0.13746	0.44254	3.21941	26.2	0.61	0.15982	0.45018	2.81679	0.03	-0.402615	186	195	2	0	1	0	0	0	0	1	1	8.6	8	8.3
CD618-296-8	M	93.5	7	10.89	3.89	11.94	17.47	-0.2	18.2	0.25	0.73	0.45	1	1	42.8	0.76	0.32528	0.43472	1.33645	43.1	0.79	0.34049	0.44951	1.32019	0.03	-0.016263	186	156	2	0	2	0	0	0	0	2	3	8.9	7.9	7.7
			7.52086	11.5217	4.00086	12.5509	19.566	0.382241	21.1917	0.847241	1.62569	0.465	2.48276	3.06897	44.2979	0.898448	0.408171	0.490277	1.41304	42.7724	0.894138	0.381049	0.513089	1.46817	-0.00431034	0.0551249	183.171	163.414	1.99138	0.396552	1.52586	0.198276	0.0172414	0.0517241	0.0517241	1.96552	2.12069	8.32586	7.63793	7.70172
N=58	F34/M24		3.74693	3.54106	2.75248	3.59041	3.10693	0.850649	3.26736	0.69024	0.871957	0.432541	1.27378	1.36191	10.8754	0.245606	0.173253	0.135301	0.679917	9.30843	0.193736	0.111149	0.144017	0.634769	0.232855	0.792038	48.7846	31.6782	0.865982	0.619554	0.914898	0.512473	0.131306	0.223404	0.223404	0.674485	0.72735	0.782609	0.587838	0.638389
	(F=58.6%)
										p=0.001														P=0.62					0.892687	0.177765	0.684007	0.0888823
																													0.388199	0.277731	0.410127	0.229729
																													115.5	23	88.5	11.5
																													1386	276	1062	138
																													23.8966	4.75862	18.3103	2.37931
																													41.201	8.20452	31.5696	4.10226

## Sheet: Compatibility Report
	Compatibility Report for CSII and Basal Bolus ratio and BMI1.xls
	Run on 11/4/2012 18:43
	The following features in this workbook are not supported by earlier versions of Excel. These features may be lost or degraded when opening this workbook in an earlier version of Excel or if you save this workbook in an earlier file format.
	Minor loss of fidelity			# of occurrences	Version
	Some cells or styles in this workbook contain formatting that is not supported by the selected file format. These formats will be converted to the closest format available.			6	Excel 97-2003
